# Supplementary material for: Genes Upregulated in Winter Wheat (Triticum aestivum L.) during Mild Freezing and Subsequent Thawing Suggest Sequential Activation of Multiple Response Mechanisms
Source: PLoS One. 2015 Jul 14;10(7):e0133166. doi: 10.1371/journal.pone.0133166 (PMC4501828; doi:10.1371/journal.pone.0133166)
Supplement: S1 Table — (XLSX) [file pone.0133166.s002.xlsx]

## Sheet: Upregulated
Probeset	Representative GenBank Accession (provided by Affymetrix)	Description of closest match in GenBank with defined function	Upregulated in treatment (24= thaw 24 h, 48=thaw 48 h, SZA=subzero acclimation i.e. -3, 24 h.; u = unique)	Functional Category	GO term	GO term description
Ta.24158.1.S1_a_at	BE515946	Barley pHVA1 mRNA for an ABA-inducible protein	24+48	abscisic acid related
Ta.28533.1.S1_at	BJ288885	Barley pHVA1 mRNA for an ABA-inducible protein	24+48	abscisic acid related
Ta.28613.1.S1_at	U73213	Lophopyrum elongatum dehydrin-/LEA group 2-like protein (ESI18-5) mRNA, complete cds	24+48	abscisic acid related
Ta.23797.1.S1_x_at	AY148490	Triticum aestivum LEA1 protein (LEA1) mRNA, complete cds	24+48	abscisic acid related
Ta.727.1.S1_x_at	AY148492	Triticum aestivum LEA3 protein (LEA3) mRNA, complete cds	24+48	abscisic acid related	GO:0006950	late embryogenesis abundant protein
Ta.28605.1.S1_at	AB115914	Triticum aestivum Wrab18 mRNA for ABA inducible protein, complete cds	24+48	abscisic acid related
Ta.226.1.S1_at	AF139915	Triticum aestivum Wrab19 gene for group3 late embryogenesis abundant protein, complete cds	24+48	abscisic acid related
Ta.25438.1.S1_at	CD452821	Barley pHVA1 mRNA for an ABA-inducible protein	24+SZA	abscisic acid related
TaAffx.46097.2.S1_at	BQ806472	T.aestivum L. mRNA for an ABA responsive gene, rab	24+SZA	abscisic acid related
TaAffx.19770.1.S1_at	CA700024	Zea mays clone 286240 ras-related protein Rab-18 mRNA, complete cds	24+SZA	abscisic acid related
TaAffx.116604.1.S1_at	CD490483	late embryogenesis abundant domain-containing protein mRNA, complete cds	u24	abscisic acid related	GO:0044464	af117723_1seed maturation protein pm27
Ta.5913.1.S1_at	CD924673	Bromus inermis BiLEA1 mRNA for LEA protein, complete cds	u24	abscisic acid related
Ta.6146.1.S1_at	CD490558	H.vulgare (Himalaya) HVA1 gene	u24	abscisic acid related
Ta.28838.1.S1_x_at	BJ298179	Hordeum vulgare putative late embryogenesis abundant protein mRNA, complete cds	u24	abscisic acid related
Ta.28838.2.S1_at	BJ299408	Hordeum vulgare putative late embryogenesis abundant protein mRNA, complete cds	u24	abscisic acid related
Ta.27001.1.S1_at	CD920085	Sporobolus stapfianus mRNA for putative group 3 late embryogenesis abundant protein (sdg2i gene)	u24	abscisic acid related	GO:0005739	late embryo abundance protein
Ta.2638.1.S1_at	X62476	T.aestivum rab15B mRNA	u24	abscisic acid related
TaAffx.9441.1.S1_at	CA598694	Triticum aestivum cold-responsive LEA/RAB-related COR protein (Wrab17) mRNA, complete cds	u24	abscisic acid related
Ta.23659.1.S1_at	AY148491	Triticum aestivum LEA2 protein (LEA2) mRNA, complete cds	u24	abscisic acid related
Ta.5920.1.S1_at	AB115913	Triticum aestivum Wrab15 mRNA for hypothetical protein, complete cds	u24	abscisic acid related	GO:0042538	hva22e
Ta.5843.1.S1_x_at	CD905348	late embryogenesis abundant protein D-34-like	u24	abscisic acid related
Ta.18768.2.S1_at	CA636388	prenylated rab acceptor family protein (LOC100283839), mRNA	u24	abscisic acid related
Ta.1422.1.S1_at	CK197385	ras-related protein RABD1-like	u24	abscisic acid related
Ta.129.1.S1_at	U80037	TAU80037 Triticum aestivum ABA induced plasma membrane protein PM-19 (WTABAPM) mRNA, complete cds	u24	abscisic acid related
Ta.14259.1.S1_at	BJ300061	TAU80037 Triticum aestivum ABA induced plasma membrane protein PM-19 (WTABAPM) mRNA, complete cds	u24	abscisic acid related
Ta.5685.1.S1_at	CD913614	WHTG3LEAA Wheat group 3 late embryogenesis abundant protein partial mRNA	u24	abscisic acid related
TaAffx.131520.1.S1_x_at	BQ801772	Zea mays ABA stress homologous2 (aba2), mRNA	u48	abscisic acid related
Ta.10613.1.S1_x_at	CK211382	abscisic stress-ripening protein 2-like	u48	abscisic acid related
Ta.9346.1.S1_x_at	CA645783	abscisic stress-ripening protein 2-like (LOC101778684), mRNA	u48	abscisic acid related
Ta.8899.2.S1_s_at	CA642849	HVA22-like protein i-like (LOC102704695), mRNA	u48	abscisic acid related	GO:0016023	tb2 hva22 family expressed
Ta.4400.1.S1_at	CA613006	Salvia miltiorrhiza late embryogenesis-like protein mRNA, complete cds	u48	abscisic acid related
Ta.3634.3.S1_a_at	CA636187	TAU80037 Triticum aestivum ABA induced plasma membrane protein PM-19 (WTABAPM) mRNA, complete cds	u48	abscisic acid related
TaAffx.28156.1.S1_at	CA664383	Barley pHVA1 mRNA for an ABA-inducible protein	uSZA	abscisic acid related
TaAffx.76007.1.S1_at	CA731387	Hordeum vulgare HvNCED2 mRNA for putative 9-cis-epoxycarotenoid dioxygenase, complete cds	uSZA	abscisic acid related
Ta.16038.1.S1_at	CK215676	Zea mays clone 224522 HVA22-like protein e mRNA, complete cds	uSZA	abscisic acid related
Ta.6227.1.S1_at	CA634975	small GTP-binding protein (rab2) mRNA, complete cds	u24	binding	GO:0005525	gtp binding protein
TaAffx.23404.1.S1_at	CA735540	Triticum monococcum actin (ACT-1) gene, partial cds; putative chromosome condensation factor (CCF), putative resistance protein (RGA-2), putative resistance protein (RGA2) and putative nodulin-like-like protein (NLL) gene, complete cds; and retrotransposons Josephine, Angela-2, Angela-4, Heidi, Greti, Angela-3, Fatima, Erika-1, Angela-6, Angela-5, Barbara, Isabelle, Erika-2, and Claudia	u24	actin
TaAffx.5150.1.S1_at	CA720669	formin-like protein 10-like (LOC100837883), mRNA	u48	actin	GO:0009524	formin i2i isoform
Ta.4980.2.S1_a_at	CA634686	actin associated protein (LOC100284432), transcript variant X3, mRNA	u48	actin
TaAffx.110250.1.S1_x_at	CA678972	actin cytoskeleton-regulatory complex protein PAN1-like	u48	actin	GO:0016023	unknown [Zea mays]
Ta.6912.1.S1_at	BJ312267	inverted formin-2-like (LOC102708186), mRNA	u48	actin
Ta.1868.2.A1_a_at	CK159687	mRNA for actin, partial cds	u48	actin	GO:0005737	actin 2
TaAffx.64732.1.S1_at	BJ284034	formin-like protein 8 mRNA, complete cds	uSZA	actin	GO:0003779	protein
Ta.2866.3.S1_x_at	BJ219309	phytosulfokine-alpha 1 precursor (PSK1) mRNA, complete cds	24+48	anabolism
Ta.2866.2.S1_a_at	BJ210190	TPA_exp: putative phytosulfokine peptide precursor (PSK1) mRNA, partial cds	24+48	anabolism
Ta.21052.1.S1_x_at	CA604204	Triticum urartu putative methionyl-tRNA synthetase gene	24+48	anabolism
Ta.3306.1.A1_at	CA643280	phosphomannomutase D1 (PMM-D1) gene, complete cds	24+48	anabolism
Ta.1989.3.S1_s_at	CA679732	calvin cycle protein CP12-like (LOC100830724), mRNA	u24	anabolism	GO:0005739	hypothetical protein [Oryza sativa (indica cultivar-group)]
Ta.6041.1.A1_a_at	BJ256589	Lycopersicon esculentum geranylgeranyl pyrophosphate synthetase-like protein mRNA, complete cds	u24	anabolism	GO:0055085	mechanosensitive ion channel
Ta.20909.3.S1_x_at	BG908954	phosphomannomutase D1 (PMM-D1) gene, complete cds	u24	anabolism
Ta.13841.1.S1_at	AJ440511	secologanin synthase-like (LOC101758395), mRNA	u24	p450	GO:0016023	cytochrome p450
TaAffx.108876.1.S1_at	CA684367	Ricinus communis phenazine biosynthesis protein, putative, mRNA	u48	anabolism	GO:0003824	phenazine biosynthesis protein
Ta.21049.1.S1_at	CA652678	Triticum aestivum cupin gene, partial cds; and plastid glutamine synthetase 2 (GS2) gene, GS2-D1b allele, complete cds	u48	anabolism	GO:0016491	1-aminocyclopropane-1-carboxylic acid oxidase
Ta.24508.1.S1_x_at	BJ261121	Triticum aestivum glutamine synthetase isoform GS1b (GS1) mRNA, complete cds	u48	anabolism
Ta.10471.1.S1_x_at	BJ297605	Triticum aestivum glutamine synthetase isoform GSe1 (GS) gene, complete cds	u48	anabolism	GO:0005829	glutamine synthetase
TaAffx.143995.4.S1_s_at	AY491970	Triticum aestivum glutamine synthetase isoform GSe1 (GS) gene, complete cds	u48	anabolism
TaAffx.143995.3.S1_s_at	AY491968	Triticum aestivum glutamine synthetase isoform GSr1 (GS) gene, complete cds	u48	anabolism
TaAffx.106418.1.S1_x_at	CA719063	glutathione S-transferase GSTU6-like (LOC101759463), mRNA	u48	anabolism
TaAffx.56346.1.S1_at	BG314550	Zea mays aintegumenta-like protein-like mRNA, partial sequence	uSZA	AP2
Ta.4470.1.S1_at	BJ266870	Zea mays AP2 domain containing protein (LOC100280964), mRNA	uSZA	AP2	GO:0045449	ap2 domain containing protein
Ta.5013.1.S1_s_at	CD490627	Hordeum vulgare partial CA1 gene for P-type ATPase	24+SZA	atp	GO:0005388	cation-transporting atpase
Ta.24011.1.A1_at	CA603969	Zea mays clone 343233 ATP binding protein mRNA, complete cds	24+SZA	atp	GO:0006468	atp binding protein
Ta.27054.1.S1_at	CA661522	Cyanobacterium Synechococcus 6301 DNA for ATP synthase subunits (EC 3.6.1.34)	u24	atp	GO:0055114	flavanone 3-beta-hydroxylase
Ta.13693.1.S1_x_at	BQ743771	Zea mays AMP-binding protein (LOC100286022), mRNA	u24	atp	GO:0003824	amp dependent
Ta.20015.1.A1_x_at	CA664699	Zea mays AMP-binding protein (LOC100286022), mRNA	u24	atp	GO:0003824	acyl:coa ligase acetate-coa synthetase-like protein
Ta.5890.1.A1_at	BJ291498	Zea mays AMP-binding protein (LOC100286022), mRNA	u24	atp
Ta.20406.2.S1_at	BQ800752	Zea mays ATP binding protein	u24	atp	GO:0009851	protein
Ta.4593.1.A1_at	BJ273448	Zea mays ATPP2-A13 (LOC100283583), mRNA	u24	atp
TaAffx.10874.1.S1_at	CA609878	Zea mays clone 1582685 ATP binding protein mRNA, complete cds	u48	atp
Ta.23407.1.S1_at	CA697139	P1B-ATPase 2 (HMA2) gene, complete cds	u48	atp	GO:0044249	atpase-like zinc transporter
TaAffx.43378.1.S1_at	BQ800653	Hordeum vulgare partial CA1 gene for P-type ATPase	uSZA	atp
Ta.25494.2.S1_a_at	CA638320	Zea mays ATP binding protein (LOC100281808), mRNA	uSZA	atp	GO:0006468	atp binding protein
TaAffx.128812.1.S1_at	CD864552	Zea mays clone 1534670 IAA31 - auxin-responsive Aux/IAA family member mRNA, complete cds	u48	Auxin
TaAffx.31689.1.S1_at	CA609954	Zea mays clone 305774 IAA2 - auxin-responsive Aux/IAA family member mRNA, complete cds	u48	Auxin	GO:0045449	iaa16 - auxin-responsive aux iaa family member
Ta.8890.1.S1_a_at	BG906698	Zea mays SAUR56 - auxin-responsive SAUR family member (LOC100283812), mRNA	u48	Auxin
Ta.5171.1.S1_at	CA653575	Zinnia violacea ZePINd mRNA for auxin:hydrogen symporter/transporter, complete cds	u48	Auxin	GO:0055085	auxin efflux carrier component
TaAffx.95321.1.S1_at	BJ278226	Arabidopsis lyrata subsp. lyrata auxin efflux carrier family protein, mRNA	u48	Auxin	GO:0009926	protein
Ta.4027.1.A1_at	BJ262736	auxin response factor 1-like	u48	Auxin	GO:0009725	auxin response factor expressed
TaAffx.44251.1.A1_at	CK214593	clone 387591 SAUR37 - auxin-responsive SAUR family member mRNA, complete cds	u48	Auxin
Ta.23063.1.S1_s_at	BJ285910	unknown	u48	unknown	GO:0009851	dna binding
TaAffx.9296.1.S1_at	CA603964	unknown	u48	unknown	GO:0009851	abc transporter
Ta.5444.1.A1_at	BG904127	unknown	uSZA	unknown	GO:0009851	protein
Ta.6159.1.S1_at	CA685384	Oryza sativa chlorophyll a/b-binding protein (RCABP69) mRNA, complete cds	24+48	binding	GO:0016021	purine permease
Ta.5610.1.S1_at	AY151390	Triticum aestivum cultivar Complet hemoglobin Hb1 mRNA, complete cds	24+48	binding	GO:0020037	hemoglobin 2
TaAffx.62926.1.S1_at	CD865950	Zea mays clone 448972 blue copper protein precursor, mRNA, complete cds	24+48	binding
Ta.9336.1.S1_x_at	CA663540	Dasypyrum villosum blue copper-binding protein (bcb) mRNA, complete cds	24+48+SZA	binding
TaAffx.53964.1.S1_at	CA687301	Hordeum vulgare ycf3 gene, exon 2 (partial) and exon 3	24+48+SZA	binding	GO:0005488	photosystem i assembly protein ycf3
Ta.7699.1.S1_x_at	BJ277130	Zea mays clone 1471230 metal ion binding protein mRNA, complete cds	24+SZA	binding
Ta.3119.1.S1_at	BQ744001	Zea mays clone 395699 blue copper protein precursor, mRNA, complete cds	24+SZA	binding
Ta.11727.1.A1_at	CD863072	Zea mays src2-like protein (LOC100283162), mRNA	SZA+48	binding
Ta.10295.1.S1_at	CD454609	BLYCA Hordeum vulgare carbonic anhydrase mRNA, complete cds	SZA+48	binding	GO:0008270	carbonic anhydrase
Ta.3784.1.S1_a_at	CD453769	Oryza sativa (indica cultivar-group) glutathione S-transferase (GSTZ5) mRNA, complete cds	u24	binding	GO:0016023	in2-1 protein
Ta.28779.1.S1_s_at	BQ802240	Polytomella sp. Pringsheim 198.80 ferrochelatase mRNA, complete cds	u24	binding
Ta.24737.1.S1_x_at	CA597393	Tamarix androssowii MT1 gene for metallothionein, complete cds	u24	binding
Ta.681.1.S1_at	CA701471	Triticum aestivum clone Fer1-1 ferritin 1C mRNA, complete cds	u24	binding
Ta.618.1.S1_at	BE490267	Zea mays copper ion binding protein (LOC100285078), mRNA	u24	binding	GO:0005507	protein
Ta.6976.2.S1_at	BJ295776	Zea mays heavy metal-associated domain containing protein (LOC100284161), mRNA	u24	binding
Ta.5154.1.S1_at	CD373838	Zea mays protein binding protein (LOC100281657), mRNA	u24	binding	GO:0009851	protein binding
TaAffx.40031.1.S1_at	CK211827	Zea mays WW domain-binding protein 11 (LOC100285615), mRNA	u24	binding
Ta.18642.1.A1_at	CA639951	unknown	u24	unknown	GO:0005488	arm repeat protein
Ta.5930.1.S1_s_at	CA634302	unknown	u24	unknown	GO:0005488	zinc finger a20 and an1 domains-containing protein
Ta.5969.1.A1_at	CK213315	heam-binding protein 2 mRNA, complete cds	u48	binding
Ta.5650.2.S1_x_at	CD888640	H-protein promoter binding factor-1 (HPPBF-1) mRNA, complete cds	u48	binding
Ta.9400.1.S1_at	CA678196	Hordeum vulgare subsp. vulgare mRNA for metallothionein-like protein type 3 (mt-3a gene)	u48	binding
Ta.9400.3.S1_x_at	CA699028	Hordeum vulgare subsp. vulgare mRNA for metallothionein-like protein type 3 (mt-3a gene)	u48	binding
Ta.19896.1.A1_at	CA661771	Nicotiana tabacum Tobacco mosaic virus helicase domain-binding protein mRNA, partial cds	u48	binding
Ta.6762.1.A1_at	BJ252481	Oryza sativa mRNA for SAR DNA binding protein, partial cds	u48	binding	GO:0005730	nucleolar protein expressed
Ta.7741.1.S1_at	CD492091	Triticum aestivum partial mRNA for putative Cen-like protein (fdr1 gene)	u48	binding	GO:0048510	terminal flower 1b
Ta.11111.1.A1_at	BJ220256	Triticum aestivum partial mRNA for putative Cen-like protein (fdr1 gene)	u48	binding
Ta.5136.3.S1_a_at	CA628882	Zea mays clone 244364 blue copper protein precursor, mRNA, complete cds	u48	binding
TaAffx.3170.2.S1_at	BF474864	Zea mays clone 283782 protein binding protein mRNA, complete cds	u48	binding
TaAffx.6191.1.S1_at	CA690237	atherin-like (LOC102701035), mRNA	u48	binding
TaAffx.12182.1.S1_at	BJ283583	BLYCA Hordeum vulgare carbonic anhydrase mRNA, complete cds	u48	binding	GO:0008270	carbonic anhydrase
TaAffx.19827.2.A1_at	CA743003	chromodomain-helicase-DNA-binding protein 1-like (LOC101771965), transcript variant X3, mRNA	u48	binding	GO:0000785	chromodomain-helicase-dna-binding protein
Ta.11704.1.A1_a_at	BQ170629	cytosolic iron-sulfur protein assembly protein CIAO1 homolog (LOC103632169), transcript variant X6, mRNA	u48	binding	GO:0004402	protein
Ta.8717.1.S1_a_at	BG904854	molybdopterin biosynthesis protein CNX2-like	u48	binding
TaAffx.80392.1.S1_at	BQ608711	protein binding protein (LOC100286165), mRNA	u48	binding
Ta.27457.6.S1_x_at	BJ286831	subsp. vulgare mRNA for metallothioneine type2 (mt2a gene)	u48	binding	GO:0046872	metallothioneine type2
TaAffx.80707.1.S1_at	CA693695	TAU32310 Triticum aestivum single-stranded nucleic acid binding protein (whGRP-1) gene, complete cds	u48	binding
Ta.26901.1.S1_at	CD373584	unknown	u48	unknown	GO:0005488	clavata1 receptor kinase
Ta.26042.1.S1_at	CA608417	unknown	u48	unknown	GO:0042802	subtilisin-like protease
TaAffx.11684.2.S1_s_at	CA671286	oxysterol binding protein-related protein 2A mRNA, complete cds	uSZA	binding	GO:0035091	orp2a (osbp(oxysterol binding protein)-related protein 2a) oxysterol binding phosphoinositide binding
TaAffx.67934.1.S1_at	BJ284251	Zea mays clone 350310 protein binding protein mRNA, complete cds	uSZA	binding	GO:0000145	protein binding protein
TaAffx.1048.1.S1_at	CK216525	Zea mays nitrate-induced NOI protein (LOC100285658), mRNA	uSZA	binding
Ta.9263.1.S1_at	BJ291271	XM_006660290.1 molybdenum cofactor sulfurase-like	uSZA	binding	GO:0030170	protein
Ta.24121.1.S1_x_at	BJ284338	unknown	24+48+SZA	unknown	GO:0005509	calcium-binding ef-hand family
Ta.9099.1.S1_at	BJ286993	Zea mays calmodulin-related protein 2, touch-induced (LOC100281155), mRNA	24+SZA	calcium trafficking
Ta.28411.1.A1_at	BQ162281	Zea mays calmodulin-related protein 2, touch-induced (LOC100281155), mRNA	24+SZA	calcium trafficking
Ta.9099.3.S1_x_at	CD937856	Zea mays calmodulin-related protein 2, touch-induced (LOC100284548), mRNA	24+SZA	calcium trafficking
Ta.3286.1.S1_at	CD897308	Zea mays clone 1398158 calcium-binding protein mRNA, complete cds	24+SZA	calcium trafficking
TaAffx.29435.1.S1_at	CA642962	Zea mays clone 1467375 grancalcin mRNA, complete cds	24+SZA	calcium trafficking	GO:0005509	fiber protein fb1
Ta.22681.1.S1_at	CA609201	Zea mays clone 475282 calcium-binding allergen Ole e 8 mRNA, complete cds	24+SZA	calcium trafficking
Ta.28185.1.S1_x_at	AL820475	Zea mays sarcoplasmic reticulum histidine-rich calcium-binding protein (LOC100283543), mRNA	u24	calcium trafficking
TaAffx.42416.1.S1_at	CD490372	crt homolog 1-like	u24	calcium trafficking	GO:0016020	hypothetical protein SORBIDRAFT_03g046260 [Sorghum bicolor]
Ta.9484.1.S1_at	AY462115	annexin mRNA, complete cds	u48	calcium trafficking	GO:0005509	annexin a4
Ta.9830.1.A1_a_at	BJ237316	Hordeum vulgare calcium-binding protein 1 (CaBP1) mRNA, complete cds	u48	calcium trafficking
TaAffx.29126.1.S1_at	CA649852	Oryza sativa Indica Group EF hand containing calcium binding protein gene, partial cds	u48	calcium trafficking
Ta.10092.1.S1_x_at	CA614315	Oryza sativa Indica Group EF hand containing calcium binding protein gene, partial cds	u48	calcium trafficking	GO:0005509	calcium-binding ef-hand family
Ta.23032.2.S1_x_at	CA694199	Zea mays EF hand family protein (LOC100286198), mRNA	u48	calcium trafficking
Ta.22502.1.S1_a_at	CA618990	Zea mays polcalcin Jun o 2 (LOC100284540), mRNA	u48	calcium trafficking
Ta.14215.1.A1_at	CD490410	calcium-binding protein P-like (LOC101772050), mRNA	u48	calcium trafficking
Ta.5272.1.S1_a_at	CD919268	Hordeum brevisubulatum calcineurin B-like protein 1 (CBL1) mRNA, complete cds	u48	calcium trafficking	GO:0005737	calcineurin b-like protein 1
Ta.320.1.S1_at	CK214545	Pennisetum ciliare calmodulin-like protein mRNA, complete cds	u48	calcium trafficking
Ta.23032.1.S1_at	CA684996	TAU48691 Triticum aestivum calmodulin TaCaM2-2 mRNA, complete cds	u48	calcium trafficking
TaAffx.114081.1.S1_at	CA599106	unknown	u48	unknown	GO:0005509	39 kda ef-hand containing expressed
TaAffx.7890.1.S1_at	CA645329	Brassica juncea calcium-transporting ATPase mRNA, partial cds	uSZA	calcium trafficking	GO:0005388	cation-transporting atpase
Ta.7419.2.A1_a_at	CA641165	Ricinus communis calmodulin binding protein, putative, mRNA	uSZA	calcium trafficking
Ta.2882.1.S1_at	AF181661	Triticum aestivum EF-hand Ca2+-binding protein CCD1 (ccd1) mRNA, complete cds	uSZA	calcium trafficking
Ta.29512.1.S1_x_at	CK195351	Zea mays calmodulin-like protein 1 (LOC100283599), mRNA	uSZA	calcium trafficking
Ta.6564.1.S1_x_at	BJ272451	Zea mays clone 1467375 grancalcin mRNA, complete cds	uSZA	calcium trafficking	GO:0005509	ef-hand calcium binding
Ta.6564.2.S1_x_at	CA711351	Zea mays clone 1467375 grancalcin mRNA, complete cds	uSZA	calcium trafficking
Ta.9711.1.S1_at	CA631576	Zea mays clone 228711 alpha-mannosidase/ calcium trafficking protein mRNA, complete cds	uSZA	calcium trafficking
Ta.29512.2.S1_x_at	CA741393	Zea mays clone 284861 calmodulin-like protein 1 mRNA, complete cds	uSZA	calcium trafficking	GO:0009536	calmodulin-like protein 1
Ta.7568.2.S1_x_at	BJ321259	Zea mays clone 324696 calmodulin mRNA, complete cds	uSZA	calcium trafficking	GO:0008171	calmodulin
TaAffx.54566.1.S1_s_at	CA679969	Zea mays clone 336224 calmodulin-like protein mRNA, complete cds	uSZA	calcium trafficking
Ta.13803.1.S1_x_at	CA498188	Zea mays clone 379804 polcalcin Jun o 2 mRNA, complete cds	uSZA	calcium trafficking	GO:0005739	polcalcin jun o 2
TaAffx.106029.1.S1_at	CA662610	Zea mays EF hand family protein (LOC100286277), mRNA	uSZA	calcium trafficking
Ta.8517.1.S1_at	BQ162006	BYNCALMOD Bryonia dioica calmodulin (Bc329) mRNA, complete cds	uSZA	calcium trafficking
Ta.5626.1.S1_x_at	BJ286514	unknown	uSZA	unknown	GO:0005509	regulator of gene silencing
TaAffx.64655.1.S1_at	BJ283003	Oryza sativa Japonica Group cDNA, clone: J065096B12, full insert sequence	uSZA	calcium trafficking	GO:0005509	regulator of gene silencing
Ta.8271.1.S1_at	CA662736	unknown	u48	unknown	GO:0005975	class iii acidic chitinase
Ta.21069.3.S1_x_at	CA640631	unknown	u48	unknown	GO:0005975	hypothetical protein [Vitis vinifera]
Ta.8803.1.A1_at	BQ162429	Eleocharis vivipara pep1 mRNA for phosphoenolpyruvate carboxylase, complete cds	u24	carboxylase
Ta.5390.1.S1_x_at	CD891379	Oryza sativa Japonica Group putative methylcrotonyl-CoA carboxylase beta chain (05K17.1) gene, partial cds; transposons OLO24B and WANDERER, MITE MERMITE, transposon EXPLORER, retrotransposon BAJIE, transposons F770, ORSiTETNOOT00072, DITTO, and TREP215, complete sequence; putative betaine-aldehyde dehydrogenase (O5K17.2) gene, complete cds; transposon F569, complete sequence; putative disease re…	u48	carboxylase
Ta.25990.1.A1_at	CD454340	Oryza sativa glutamate decarboxylase (GAD) gene, GAD-3 allele, complete cds	24+48	catabolism	GO:0005488	glutamate decarboxylase
Ta.19423.1.S1_x_at	CD934753	Saccharum officinarum partial mRNA for pyruvate decarboxylase (pdc gene)	24+48	catabolism	GO:0030976	pyruvate decarboxylase
TaAffx.43241.1.S1_at	BQ802744	T.aestivum (Chinese spring) chi gene for endochitinase	24+48	catabolism	GO:0016023	flagellin-sensing 2-like protein
Ta.4120.1.S1_at	CD874381	BLYCHI26A Hordeum vulgare chitinase (CHI26) gene, complete cds	24+SZA	catabolism
Ta.13941.1.S1_at	CK209172	Glycine max mRNA for ornithine decarboxylase (odc1 gene)	SZA+48	catabolism	GO:0006596	ornithine decarboxylase
Ta.19423.2.S1_x_at	BE470571	OSU27350 Oryza sativa pyruvate decarboxylase 2 (Pdc2) mRNA, complete cds	u24	catabolism	GO:0030976	pyruvate decarboxylase
Ta.9580.2.S1_x_at	BJ277347	uridine nucleosidase 2-like (LOC100828037), mRNA	u48	catabolism	GO:0045437	inosine-uridine nucleoside n-ribohydrolase
TaAffx.59821.1.S1_at	CA653010	cultivar Bob White arginine decarboxylase mRNA, complete cds	u48	catabolism
Ta.19591.2.A1_a_at	CA651113	Zea mays cellulase containing protein (LOC100284407), mRNA	u48	catabolism
Ta.19591.1.A1_at	CD873269	Zea mays cellulase containing protein (LOC100284407), mRNA	u48	catabolism	GO:0005975	cellulase containing protein
TaAffx.129066.1.S1_at	CK203703	Zea mays cultivar DH4866 glutamate decarboxylase (GAD) mRNA, complete cds	u48	catabolism	GO:0030170	glutamate decarboxylase
Ta.3005.1.S1_a_at	BJ217684	agmatine deiminase-like (LOC102716120), mRNA	u48	catabolism	GO:0047632	agmatine deiminase
Ta.1229.1.S1_at	CA697796	clone 241736 L-allo-threonine aldolase mRNA, complete cds	u48	catabolism	GO:0030170	l-allo-threonine aldolase
TaAffx.106775.1.S1_at	CA711775	endonuclease 2-like (LOC101762462), mRNA	u48	catabolism
Ta.13161.2.A1_s_at	BQ295174	Sorghum bicolor S-adenosylmethionine decarboxylase 1 (SAMDC1) mRNA, complete cds	u48	catabolism
Ta.28692.3.A1_x_at	BJ241860	uridine nucleosidase 2-like (LOC101785525), mRNA	u48	catabolism	GO:0016787	pyrimidine-specific ribonucleoside hydrolase riha
TaAffx.31773.1.S1_at	CA607934	Oryza sativa Japonica Group mRNA for chitinase, complete cds	u48	catabolism
Ta.24336.1.S1_at	BT009036	Triticum aestivum 4-hydroxyphenylpyruvate dioxygenase mRNA, complete cds	u48	catabolism
Ta.28692.1.S1_x_at	CA647632	unknown	u48	unknown	GO:0045437	pyrimidine-specific ribonucleoside hydrolase riha
Ta.18724.1.S1_at	CA641247	T.aestivum (Chinese spring) chi gene for endochitinase	uSZA	catabolism
Ta.21069.1.S1_x_at	CA609019	unknown	u48	unknown	GO:0003824	cellulase containing expressed
TaAffx.37109.1.S1_at	CF132890	Avena sativa mRNA for CBF-like transcription factor (cbf1 gene)	u48	cbf	GO:0004872	receptor-like protein kinase
Ta.5267.2.S1_x_at	CA611834	Triticum monococcum CRT/DRE binding factor 14 (CBF14) gene, complete cds	u48	cbf
TaAffx.86732.1.S1_at	CA601682	Hordeum vulgare subsp. vulgare CRT/DRE binding factor 1 (CBF1) mRNA, complete cds	uSZA	cbf	GO:0003700	dehydration-responsive element-binding protein 1a
TaAffx.119565.1.S1_at	BJ268062	Solanum habrochaites cultivar LA1777 CRT binding factor 3, CRT binding factor 1, and CRT binding factor 2 genes, complete cds; microsatellite sequence; and retrotransposon putative polyprotein gene, partial cds	uSZA	cbf
Ta.13471.1.S1_at	BJ269425	Triticum aestivum CBFII-5.2 mRNA, complete cds	uSZA	cbf
TaAffx.43752.1.A1_at	CK214542	Triticum aestivum CBFIIIc-D3 mRNA, complete cds	uSZA	cbf	GO:0006350	c-repeat binding factor 3
TaAffx.98930.1.A1_at	CK214676	Triticum aestivum CBFIIId-12.1 mRNA, complete cds	uSZA	cbf
TaAffx.58525.1.S1_at	CA618851	Triticum aestivum CBFIIId-12.1 mRNA, complete cds	uSZA	cbf
Ta.30470.1.A1_at	CK211510	Triticum aestivum CBFIIId-15.2 mRNA, complete cds	uSZA	cbf	GO:0003700	crt-binding factor
Ta.30495.1.A1_s_at	CK214893	Triticum aestivum CBFIVc-14.1 mRNA, complete cds	uSZA	cbf	GO:0003700	crt dre binding factor 14
Ta.12416.1.A1_at	BQ172293	Triticum aestivum CBFIVd-B9 mRNA, complete cds	uSZA	cbf
Ta.25843.1.A1_at	CD453611	Triticum aestivum cultivar Chinese Spring TaCBF14 (CBF14) mRNA, complete cds	uSZA	cbf
TaAffx.15961.1.S1_at	BQ801587	Triticum monococcum CRT/DRE binding factor 10 (CBF10) gene, complete cds	uSZA	cbf	GO:0003700	c-repeat binding factor 3
Ta.16857.1.S1_at	CA613904	protein REDUCED WALL ACETYLATION 1 mRNA, complete cds	u24	cell wall
Ta.14132.1.S1_x_at	BQ803864	D.caryophyllus mRNA for chalcone isomerase	u48	chalcone	GO:0016491	minor allergen alt a 7
Ta.9172.3.S1_at	CK204212	Hordeum vulgare chalcone synthase mRNA, complete cds	u48	chalcone	GO:0008415	chalcone synthase
Ta.1725.2.S1_at	BE444239	Triticum aestivum chemocyanin-like protein mRNA, complete cds	u48	chemocyanin
Ta.1725.1.S1_at	CD886158	Zea mays clone 1591231 chemocyanin precursor, mRNA, complete cds	u48	chemocyanin
TaAffx.128414.215.S1_s_at	CA736893	Barley chloroplast genes rbcL and atpB	24+48	chloroplast
TaAffx.128896.17.S1_s_at	CA671219	Triticum aestivum chloroplast DNA, complete genome	24+48	chloroplast
TaAffx.1888.1.A1_at	CA660349	Triticum aestivum chloroplast DNA, complete genome	24+48	chloroplast
TaAffx.132743.1.S1_at	CA681933	Wheat chloroplast DNA for psbDC upstream region	24+48	chloroplast
TaAffx.4142.2.S1_at	CA672269	Barley plastid DNA with trnK(UUU), rps16, trnQ(UUG), psbK, psbI and trnS(GCU) genes	24+48+SZA	chloroplast
TaAffx.6885.1.S1_at	CA671515	chloroplast psaI, ycf4, cemA gene for PSI small peptid, hypothetical protein, envelope membrane protein, complete and partial cds	24+48+SZA	chloroplast	GO:0016021	photosystem i assembly protein ycf4
TaAffx.128617.16.S1_at	CA695125	Elymus farctus chloroplast partial ndhF gene for NADH dehydrogenase subunit F, specimen voucher PA Christin 06-2005 (G)	24+48+SZA	chloroplast	GO:0048038	nadh dehydrogenase subunit f
TaAffx.128896.22.S1_s_at	CA691728	Elymus repens voucher BM000954744 psbA-trnH intergenic spacer, partial sequence; chloroplast	24+48+SZA	chloroplast
TaAffx.128896.2.S1_at	BJ253515	H.vulgare chloroplast rpl23 and rpl2 genes	24+48+SZA	chloroplast
TaAffx.107764.1.S1_at	CA695710	Hordeum vulgare chloroplast rps15 (partial), ndhH, ndhI, ndhG, ndhE, psaC, ndhD and ndhA genes	24+48+SZA	chloroplast	GO:0051287	nadh-plastoquinone oxidoreductase subunit 7
TaAffx.4544.2.S1_s_at	CA737441	Oryza sativa cultivar IM359 CcsA (ccsA) gene, partial cds; chloroplast	24+48+SZA	chloroplast	GO:0008535	cytochrome c biogenesis protein
TaAffx.128414.24.A1_s_at	CA722241	Taeniatherum caput-medusae ribulose-1,5-bisphosphate carboxylase/oxygenase large subunit (rbcL) gene, complete cds; rbcL-psaI intergenic spacer, complete sequence; and photosystem I subunit VIII (psaI) gene, partial cds; chloroplast	24+48+SZA	chloroplast	GO:0019253	ribulose- -bisphosphate carboxylase oxygenase large subunit
TaAffx.48564.1.S1_s_at	CA679344	Triticum aestivum chloroplast DNA, 21.1-kb fragment bearing RNA polymerase subunit (rpo) genes	24+48+SZA	chloroplast
TaAffx.27156.1.S1_at	CA721308	Triticum aestivum chloroplast DNA, 21.1-kb fragment bearing RNA polymerase subunit (rpo) genes	24+48+SZA	chloroplast	GO:0006350	rna polymerase beta subunit
TaAffx.105136.1.S1_at	CA735120	Triticum aestivum chloroplast DNA, 21.1-kb fragment bearing RNA polymerase subunit (rpo) genes	24+48+SZA	chloroplast	GO:0003899	rna polymerase beta subunit
TaAffx.48564.2.S1_s_at	CA679960	Triticum aestivum chloroplast DNA, 21.1-kb fragment bearing RNA polymerase subunit (rpo) genes	24+48+SZA	chloroplast
TaAffx.128414.6.S1_at	CA736722	Triticum aestivum chloroplast DNA, complete genome	24+48+SZA	chloroplast
TaAffx.135168.1.S1_at	CA722627	Triticum aestivum chloroplast DNA, complete genome	24+48+SZA	chloroplast
TaAffx.3720.7.S1_at	CA607537	Wheat chloroplast clpP gene for proteolytic subunit of ATP-dependent protease	24+48+SZA	chloroplast	GO:0004252	atp-dependent clp protease proteolytic subunit
TaAffx.128712.18.S1_s_at	CA665700	Wheat chloroplast genes for tRNA-Gly (GCC), tRNA-Met (CAU) and tRNA-Gly (UCC)	24+48+SZA	chloroplast
TaAffx.128896.23.S1_at	CA593130	Wheat chloroplast rpl23 gene for ribosomal protein L23 (= dispersed repeat 9; located in large inverted repeat B region)	24+48+SZA	chloroplast	GO:0000311	ribosomal protein l23
TaAffx.134856.3.S1_s_at	CA668590	Barley plastid DNA with trnK(UUU), rps16, trnQ(UUG), psbK, psbI and trnS(GCU) genes	24+SZA	chloroplast	GO:0008380	maturase k
TaAffx.113923.1.S1_at	CA620240	Phyllostachys propinqua RNA polymerase beta subunit (rpoB) gene, complete cds; chloroplast	24+SZA	chloroplast	GO:0003899	rna polymerase beta subunit
TaAffx.107547.1.S1_at	CA698108	Triticum aestivum chloroplast DNA, 21.1-kb fragment bearing RNA polymerase subunit (rpo) genes	24+SZA	chloroplast	GO:0006350	rna polymerase beta subunit
TaAffx.128712.4.S1_x_at	CA678523	Triticum aestivum chloroplast DNA, 21.1-kb fragment bearing RNA polymerase subunit (rpo) genes	24+SZA	chloroplast
TaAffx.128946.1.A1_at	CA680670	Triticum aestivum chloroplast DNA, 21.1-kb fragment bearing RNA polymerase subunit (rpo) genes	24+SZA	chloroplast	GO:0005763	ribosomal protein s2
TaAffx.128418.16.S1_x_at	BE213342	Triticum aestivum chloroplast DNA, complete genome	24+SZA	chloroplast	GO:0005840	23s ribosomal rna
TaAffx.129824.5.S1_x_at	CA673291	Triticum aestivum chloroplast DNA, complete genome	24+SZA	chloroplast	GO:0005840	ribosomal protein s11
TaAffx.129824.9.S1_x_at	CA674072	Triticum aestivum chloroplast DNA, complete genome	24+SZA	chloroplast	GO:0005840	ribosomal protein s11
TaAffx.134872.1.S1_at	CA601252	Triticum aestivum chloroplast DNA, complete genome	24+SZA	chloroplast
TaAffx.129824.4.S1_x_at	CA674912	Triticum aestivum chloroplast DNA, complete genome	24+SZA	chloroplast	GO:0005840	ribosomal protein s11
TaAffx.134856.1.S1_x_at	CA693789	Triticum aestivum chloroplast DNA, complete genome	24+SZA	chloroplast
TaAffx.6778.1.S1_at	CA677686	Triticum aestivum chloroplast psbH, petB, petD, rpoA genes	24+SZA	chloroplast
TaAffx.128414.1.A1_x_at	AY328025	Triticum aestivum ribulose-1,5-bisphosphate carboxylase/oxygenase large subunit (rbcl) mRNA, complete cds; chloroplast gene for chloroplast product	24+SZA	chloroplast	GO:0019253	ribulose- -bisphosphate carboxylase oxygenase large subunit
TaAffx.128617.4.S1_at	CA627123	Triticum turgidum USDA:GRIN:CItr11390 ndhF-rpl32 intergenic spacer, partial sequence; Rpl32 (rpl32) gene, complete cds; and rpl32-trnL(CUA) intergenic spacer, partial sequence; chloroplast	24+SZA	chloroplast
TaAffx.7081.1.S1_at	CA668936	BMUCPRPOC2 Bromus tectorum chloroplast RNA polymerase beta-subunit (rpoC2) gene, partial cds	24+SZA	chloroplast	GO:0003899	rna polymerase beta subunit
TaAffx.80571.1.S1_at	CA695140	WHTCPPSBG Triticum aestivum chloroplast NADPH-plastoquinone oxireductase (psbG) and thylakoid membrane protein (ndhC) genes, complete cds	24+SZA	chloroplast	GO:0048038	nadh dehydrogenase subunit k
Ta.24976.1.S1_x_at	CA659744	ribulose-1,5-bisphosphate carboxylase/oxygenase large subunit (rbcL) gene, complete cds; and rbcL-psaI intergenic spacer, partial sequence; chloroplast	24+SZA	chloroplast
Ta.19015.1.S1_a_at	CA645932	Schinus molle plastid partial rps16 gene, partial intron	SZA+48	chloroplast
TaAffx.112883.1.S1_at	CA620079	Triticum aestivum chloroplast DNA, 21.1-kb fragment bearing RNA polymerase subunit (rpo) genes	SZA+48	chloroplast
TaAffx.23164.1.S1_at	CA738699	Triticum aestivum chloroplast DNA, complete genome	SZA+48	chloroplast
TaAffx.128617.1.S1_x_at	CA670913	Triticum zhukovskyi USDA:GRIN:PI352552 NADH dehydrogenase subunit F (ndhF) gene, partial cds; and ndhF-rpl32 intergenic spacer, partial sequence; chloroplast	SZA+48	chloroplast	GO:0016023	nadh dehydrogenase subunit 5
TaAffx.129051.1.S1_at	BJ309734	Zea mays chloroplast rRNA-operon	SZA+48	chloroplast	GO:0016301	cell wall-associated hydrolase
TaAffx.109850.1.A1_s_at	CA670125	Barley plastid DNA with trnK(UUU), rps16, trnQ(UUG), psbK, psbI and trnS(GCU) genes	u24	chloroplast
TaAffx.6885.3.A1_s_at	CA674571	chloroplast psaI, ycf4, cemA gene for PSI small peptid, hypothetical protein, envelope membrane protein, complete and partial cds	u24	chloroplast
TaAffx.49997.3.S1_s_at	CA744881	chromosome 6 cryptochrome 2 (Cry2) gene, complete cds	u24	chloroplast	GO:0006281	cryptochrome 2
TaAffx.128617.17.S1_s_at	CA672049	Hordeum vulgare chloroplast rps15 (partial), ndhH, ndhI, ndhG, ndhE, psaC, ndhD and ndhA genes	u24	chloroplast
Ta.21464.1.S1_at	CD373690	riboflavin biosynthesis protein ribBA, chloroplastic-like (LOC100836975), mRNA	u24	chloroplast	GO:0003935	riboflavin biosynthesis protein riba
Ta.25228.1.S1_at	CD490508	Silene acaulis tRNA-Lys (trnK) gene, partial sequence; and maturase K (matK) gene, partial cds; chloroplast	u24	chloroplast
TaAffx.128565.17.S1_at	CA663906	Triticum aestivum chloroplast DNA, 21.1-kb fragment bearing RNA polymerase subunit (rpo) genes	u24	chloroplast
TaAffx.5832.1.S1_at	CA697645	Triticum aestivum chloroplast DNA, 21.1-kb fragment bearing RNA polymerase subunit (rpo) genes	u24	chloroplast	GO:0003899	rna polymerase beta subunit
TaAffx.27824.1.S1_at	CA669852	Triticum aestivum chloroplast DNA, complete genome	u24	chloroplast	GO:0005488	photosystem i assembly protein ycf3
TaAffx.135168.3.S1_s_at	CA683796	Triticum aestivum tRNA-Leu (trnL) gene, partial sequence; trnL-trnF intergenic spacer, complete sequence; and tRNA-Phe (trnF) gene, partial sequence; chloroplast	u24	chloroplast
TaAffx.109850.2.S1_at	CA667804	Triticum turgidum subsp. dicoccoides tRNA-Lys (trnK) gene, partial sequence; chloroplast	u24	chloroplast
TaAffx.53996.1.S1_at	CA688773	Wheat chloroplast genes for transfer RNA-Thr (GGU), transfer RNA-Glu (UUC) and transfer RNA-Tyr (GUA)	u24	chloroplast
TaAffx.128473.2.A1_x_at	CA681227	chloroplast, complete genome	u24	chloroplast
Ta.7896.1.S1_at	BQ160873	cultivar BO1 phytochrome A (PhyA) mRNA, complete cds	u48	chloroplast	GO:0009585	phytochrome a
Ta.28750.2.A1_x_at	BG905748	H.vulgare mRNA for PSII 10kD protein	u48	chloroplast
TaAffx.419.1.S1_at	CA677519	isolate SPE0661 chloroplast, complete genome	u48	chloroplast
TaAffx.596.1.S1_at	BQ168986	nudix hydrolase 21, chloroplastic-like (LOC100836255), mRNA	u48	chloroplast
TaAffx.128414.60.S1_x_at	CA680385	Triticum aestivum chloroplast DNA, complete genome	u48	chloroplast
TaAffx.128414.205.S1_x_at	CA654516	Triticum aestivum ribulose-1,5-bisphosphate carboxylase/oxygenase large subunit (rbcl) mRNA, complete cds; chloroplast gene for chloroplast product	u48	chloroplast
TaAffx.37539.1.S1_at	BJ274492	Utricularia multifida trnK gene, intron; and maturase (matK) gene, complete cds; chloroplast genes for chloroplast products	u48	chloroplast
TaAffx.28490.2.S1_s_at	CA659000	Wheat chloroplast genes for transfer RNA-Thr (GGU), transfer RNA-Glu (UUC) and transfer RNA-Tyr (GUA)	u48	chloroplast
TaAffx.105652.1.S1_at	CA684167	arogenate dehydratase 3, chloroplastic-like (LOC101769197), mRNA	u48	chloroplast	GO:0009094	arogenate prephenate dehydratase
TaAffx.128414.176.S1_x_at	CA656046	chloroplast, complete genome	u48	chloroplast
TaAffx.128414.219.S1_x_at	CA658416	ribulose-1,5-bisphosphate carboxylase/oxygenase large subunit (rbcL) gene, complete cds; and rbcL-psaI intergenic spacer, partial sequence; chloroplast	u48	chloroplast	GO:0019253	ribulose- -bisphosphate carboxylase oxygenase large subunit
Ta.26973.1.S1_at	CD453359	Barley mRNA for chloroplast low molecular mass early light-inducible protein (ELIP) (clone HV90)	uSZA	chloroplast	GO:0016020	early light-induced protein
TaAffx.128757.1.S1_at	CA692424	Elymus repens isolate assem93.0.2 PsbA (psbA) gene, partial cds; psbA-trnH intergenic spacer, complete sequence; and tRNA-His (trnH) gene, partial sequence; chloroplast	uSZA	chloroplast	GO:0046872	photosystem ii protein d1
TaAffx.86865.1.S1_at	CA599620	Hydrastis canadensis cytochrome b-559 alpha subunit (psbE) gene, partial cds; cytochrome b-559 beta subunit (psbF) and PsbF (psbL) genes, complete cds; and PsbJ (psbJ) gene, partial cds; chloroplast genes for chloroplast products	uSZA	chloroplast	GO:0005773	vacuolar protein sorting-associated
TaAffx.129824.2.S1_at	CA623002	Thinopyrum intermedium InfA gene, complete cds; chloroplast	uSZA	chloroplast	GO:0009536	translational initiation factor 1
TaAffx.128896.21.S1_x_at	CA711068	Triticum aestivum chloroplast DNA, complete genome	uSZA	chloroplast	GO:0005840	ribosomal protein s8
TaAffx.128795.28.S1_at	CA694690	Triticum aestivum chloroplast DNA, complete genome	uSZA	chloroplast
TaAffx.49006.1.A1_at	CA669206	Triticum aestivum chloroplast DNA, complete genome	uSZA	chloroplast	GO:0005840	photosystem i p700 apoprotein a2
TaAffx.128896.3.S1_at	CA631800	Triticum aestivum chloroplast DNA, complete genome	uSZA	chloroplast	GO:0005763	ribosomal protein s3
TaAffx.128418.84.S1_at	CA666630	Triticum aestivum chloroplast DNA, complete genome	uSZA	chloroplast
TaAffx.128795.21.S1_s_at	CA695141	Wheat chloroplast DNA for transfer RNA-Trp and transfer RNA-Pro	uSZA	chloroplast
Ta.22585.1.S1_at	BJ284298	Hordeum vulgare blt101 gene, promoter sequence	24+48+SZA	cold response
Ta.9600.1.S1_x_at	CK211401	Triticum aestivum wcr (wheat cold-regulated) 12 mRNA for early light-inducible protein (ELIP), complete cds	SZA+48	cold response
Ta.351.1.S1_at	CA669389	cold acclimation induced protein 2-1 mRNA, complete cds	u24	cold response
Ta.12663.1.S1_at	CK197682	ice recrystallization inhibition protein 1 precursor, mRNA, complete cds	u24	cold response	GO:0005515	ice recrystallization inhibition protein 1 precursor
Ta.24947.1.S1_at	BJ294249	Oryza sativa (japonica cultivar-group) low temperature-induced low molecular weight integral membrane protein LTI6b mRNA, complete cds	u24	cold response
Ta.5707.1.S1_at	BJ296628	Triticum aestivum cold-responsive protein (Wlt10) mRNA, complete cds	u24	cold response
Ta.18574.1.A1_x_at	CK196896	Triticum aestivum ice recrystallization inhibition protein 1 precursor, mRNA, complete cds	u24	cold response	GO:0005515	ice recrystallization inhibition protein
Ta.13183.1.S1_x_at	AB097412	Wcor18 mRNA for cold regulated protein, complete cds	u24	cold response
Ta.21419.2.S1_at	CA659396	Brassica juncea dehydrin (DHN2) mRNA, partial cds	u48	stress response
Ta.8037.1.A1_at	BQ161163	Triticum aestivum ice recrystallization inhibition protein 1 precursor, mRNA, complete cds	u48	cold response
TaAffx.104820.1.S1_at	CA744357	Zea mays clone Zmcoi6.18 cold-inducible unknown mRNA	u48	cold response
Ta.9513.1.S1_a_at	BJ321324	Deschampsia antarctica unknown cold induced protein mRNA, complete cds; nuclear gene for plastid product	uSZA	cold response
TaAffx.616.2.S1_x_at	BE213386	Deschampsia antarctica unknown cold induced protein mRNA, complete cds; nuclear gene for plastid product	uSZA	cold response
TaAffx.131384.1.S1_s_at	BE442791	unknown	u24	unknown	GO:0005507	blue copper protein
Ta.3295.1.A1_at	BJ262590	unknown	u48	unknown	GO:0005829	krr1 family protein
Ta.4997.1.S1_at	CD932668	Ricinus communis Stromal cell-derived factor 2 precursor, putative, mRNA	u48	defense response to bacterium	GO:0042742	stromal cell-derived factor 2
Ta.12066.1.S1_s_at	BQ171512	Zea mays clone 237736 abhydrolase domain-containing protein 5 mRNA, complete cds	24+48+SZA	dehydrogenase	GO:0042171	protein
Ta.22718.1.S1_at	AJ613921	epoxide hydrolase 2-like (LOC100828768), mRNA	u24	dehydrogenase
Ta.14421.1.S1_at	BJ238807	NADP-dependent malic enzyme mRNA, complete cds	u24	dehydrogenase
Ta.13240.1.A1_at	CA678893	Zea mays clone 324231 isovaleryl-CoA dehydrogenase mRNA, complete cds	u24	dehydrogenase	GO:0004672	protein kinase apk1b
Ta.2558.1.S1_at	CA634594	Zea mays clone 331422 3-methyl-2-oxobutanoate dehydrogenase mRNA, complete cds	u24	dehydrogenase	GO:0016021	central region
Ta.511.1.S1_at	AF521190	glyceraldehyde-3-phosphate deHaseN1 (gpn1), mRNA	u24	dehydrogenase	GO:0005829	glyceraldehyde-3-phosphate dehydrogenase
TaAffx.63990.1.A1_at	BJ320792	Maize Gpa1 gene for glyceraldehyde-3-phosphate dehydrogenase subunit A	u24	dehydrogenase
TaAffx.11210.1.S1_x_at	BQ237981	Zea mays clone 334608 glycoside hydrolase, family 28 mRNA, complete cds	u48	dehydrogenase	GO:0004650	protein
Ta.30531.2.S1_at	BJ280289	(+)-neomenthol dehydrogenase-like (LOC101758858), mRNA	u48	dehydrogenase	GO:0016491	carbonyl reductase 3
TaAffx.26278.1.S1_at	CA690411	BLYLDHA13 Hordeum vulgare L-lactate dehydrogenase mRNA, complete cds	u48	dehydrogenase	GO:0005737	ldha_horvu ame: full=l-lactate dehydrogenase a short=ldh-a
Ta.13163.1.S1_at	CD879114	BLYLDHA13 Hordeum vulgare L-lactate dehydrogenase mRNA, complete cds	u48	dehydrogenase	GO:0005737	lactate dehydrogenase
Ta.14491.1.S1_at	BJ287158	clone 242352 catalytic/ hydrolase mRNA, complete cds	u48	dehydrogenase	GO:0003824	catalytic hydrolase
Ta.21151.1.S1_at	CA666670	Zea mays clone 1615530 catalytic/ hydrolase mRNA, complete cds	uSZA	dehydrogenase
Ta.5713.3.S1_at	CA596219	Zea mays clone 1615530 catalytic/ hydrolase mRNA, complete cds	uSZA	dehydrogenase
Ta.8733.1.S1_at	BQ162293	Zea mays clone 325089 nudix hydrolase 8 mRNA, complete cds	uSZA	dehydrogenase
Ta.8733.2.S1_a_at	BQ161668	Zea mays clone 325089 nudix hydrolase 8 mRNA, complete cds	uSZA	dehydrogenase	GO:0009611	mutt domain
Ta.4674.1.S1_s_at	BJ269896	Zea mays clone 335811 hydrolase mRNA, complete cds	uSZA	dehydrogenase
Ta.7007.1.S1_at	BJ313782	Zea mays clone 335811 hydrolase mRNA, complete cds	uSZA	dehydrogenase
Ta.13701.1.S1_at	BQ280458	Triticum turgidum haplotype A DNA repair protein Rad50 gene, complete cds	24+48	dna repair
Ta.7015.1.S1_at	BQ482787	Beta vulgaris cDNA for elongation factor 2	24+SZA	elongation
Ta.12530.1.S1_at	BM138339	unknown	u24	unknown	GO:0009793	mee14 (maternal effect embryo arrest 14)
Ta.9616.3.A1_at	CA734485	unknown	u48	unknown	GO:0004519	otu-like cysteine protease-like
TaAffx.45339.1.A1_at	CK162455	Zea mays pectinesterase PPE8B (LOC100281178), mRNA	u48	esterase	GO:0030599	pectin methylesterase-like protein
Ta.1564.1.S1_at	CD878081	Zea mays pectinesterase PPE8B (LOC100281178), mRNA	u48	esterase	GO:0030599	pectin esterase
Ta.13308.1.S1_at	CD868083	Zea mays pectinesterase-1 (LOC100284984), mRNA	u48	esterase	GO:0030599	protein
Ta.15851.1.S1_at	CA498677	Citrus sinensis partial mRNA for ACC synthase (acs2 gene)	24+48	Ethylene related
Ta.19250.1.S1_s_at	CA649261	Oryza sativa Indica Group OsETRL1 mRNA for putative ethylene receptor, complete cds	24+48	Ethylene related
Ta.19138.1.S1_at	CA647763	Zea mays clone 339751 ethylene-responsive factor-like protein 1 mRNA, complete cds	24+48	Ethylene related
TaAffx.73027.1.A1_at	BE516792	Zea mays ethylene response factor 1 (LOC100285966), mRNA	24+48	Ethylene related
TaAffx.123327.1.S1_x_at	CD937360	Zea mays ethylene-responsive factor-like protein 1 (LOC100280523), mRNA	24+48	Ethylene related	GO:0003677	ethylene-responsive factor-like protein 1
Ta.10349.1.S1_x_at	BJ244903	Zea mays ethylene-responsive protein (LOC100282113), mRNA	24+48	Ethylene related	GO:0006950	er6 protein
Ta.10349.3.S1_x_at	CD881921	Zea mays ethylene-responsive protein (LOC100282113), mRNA	24+48	Ethylene related	GO:0006950	er6 protein
Ta.10349.2.S1_at	CA645145	Zea mays ethylene-responsive protein (LOC100282113), mRNA	24+48	Ethylene related
Ta.14074.1.S1_a_at	BQ169081	Dasypyrum villosum putative ethylene responsive element binding protein (EREBP) mRNA, complete cds	24+48	Ethylene related	GO:0003700	ethylene response element binding protein
Ta.17378.1.S1_at	CA484005	Zea mays ethylene-responsive transcription factor 3 (LOC100281797), mRNA	24+48+SZA	Ethylene related
Ta.9239.1.A1_x_at	CD937104	Zea mays ethylene-responsive transcription factor 4 (LOC100281295), mRNA	24+48+SZA	Ethylene related
Ta.7223.2.S1_at	CA674957	Cucumis sativus mRNA for 1-aminocyclopropane-1-carboxylate synthase, complete cds, CS-ACS2	24+SZA	Ethylene related
TaAffx.4939.1.S1_at	BJ274051	Zea mays ethylene-responsive element binding protein 2 (LOC100280788), mRNA	24+SZA	Ethylene related	GO:0006350	ethylene-responsive element binding protein 2
Ta.11715.1.A1_at	BQ170656	Musa acuminata ethylene insensitive-like protein 3 (EIL3) mRNA, partial cds	u24	Ethylene related
Ta.10139.1.S1_s_at	BJ309587	ethylene responsive factor (ERS2) mRNA, complete cds	u24	Ethylene related
TaAffx.83018.1.S1_at	CA663182	ethylene receptor (ERS2) mRNA, complete cds	u48	Ethylene related	GO:0004872	ethylene receptor
Ta.14000.1.S1_at	BQ789086	ethylene-responsive factor-like transcription factor ERFL1c (ERFL1c) mRNA, complete cds	u48	Ethylene related
Ta.21236.3.S1_x_at	CA700035	Triticum monococcum TmERA3 gene for ethylene Insensitive 2 homologue, partial cds	u48	Ethylene related
Ta.21236.2.S1_x_at	CA654281	Triticum monococcum TmERA3 gene for ethylene Insensitive 2 homologue, partial cds	u48	Ethylene related
Ta.21236.1.S1_x_at	AJ615097	Triticum monococcum TmERA3 gene for ethylene Insensitive 2 homologue, partial cds	u48	Ethylene related
Ta.14074.3.S1_x_at	CA613456	Dasypyrum villosum putative ethylene responsive element binding protein (EREBP) mRNA, complete cds	u48	Ethylene related	GO:0003700	ethylene response element binding protein
Ta.28218.1.S1_a_at	CK157558	Glycine max 1-aminocyclopropane-1-carboxylate synthase (ACS) gene, promoter region	uSZA	Ethylene related	GO:0005625	rhamnose biosynthetic enzyme expressed
Ta.16634.1.S1_x_at	CA610190	Triticum aestivum ethylene-responsive factor-like transcription factor ERFL2a (ERFL2a) mRNA, complete cds	uSZA	Ethylene related
TaAffx.51010.1.S1_at	CA732140	Zea mays ethylene-responsive element binding protein 2 (LOC100285604), mRNA	uSZA	Ethylene related
Ta.25755.1.A1_at	CD373768	TAU42336 Triticum aestivum ACC synthase (TA-ACS2) gene, complete cds	uSZA	Ethylene related
TaAffx.71241.1.A1_at	BJ318186	TAU42336 Triticum aestivum ACC synthase (TA-ACS2) gene, complete cds	uSZA	Ethylene related
Ta.14214.1.A1_s_at	BQ838005	Triticum aestivum expansin EXPB9 mRNA, complete cds	SZA+48	expansin
Ta.15043.1.S1_at	CA687875	Rumex palustris expansin 12 precursor (EXP12) mRNA, complete cds	u24	expansin
TaAffx.560.2.S1_at	CA728894	Zea mays clone 1530076 expansin-like 3 precursor, mRNA, complete cds	u24	expansin	GO:0005576	expansin-like 3 precursor
Ta.30763.1.S1_x_at	AY543543	expansin EXPB9 mRNA, complete cds	u48	expansin	GO:0005576	beta-expansin 4 precursor
Ta.6316.1.S1_at	BU100548	Triticum aestivum beta-expansin EXPB6 mRNA, partial cds	u48	expansin
Ta.10186.1.S1_at	CA611920	Triticum aestivum beta-expansin EXPB6 mRNA, partial cds	u48	expansin	GO:0005576	beta-expansin 1a precursor
Ta.24423.1.S1_s_at	CA638337	Triticum aestivum beta-expansin EXPB6 mRNA, partial cds	u48	expansin
Ta.18203.1.S1_at	AF031195	Triticum aestivum blue copper-binding protein homolog (S85) mRNA, complete cds	u48	expansin	GO:0005507	blue copper binding protein
Ta.8483.1.S1_at	BQ161963	Triticum aestivum blue copper-binding protein homolog (S85) mRNA, complete cds	u48	expansin	GO:0005507	blue copper binding protein
Ta.5567.1.S1_at	AY543529	Triticum aestivum expansin EXPA3 mRNA, complete cds	u48	expansin	GO:0005576	expansin os-expa2
Ta.16369.1.S1_x_at	BI751423	Triticum aestivum expB mRNA for putative beta-expansin, complete cds	u48	expansin
Ta.1400.3.S1_a_at	CA731495	Zea mays alpha expansin2 (expa2), mRNA	u48	expansin
Ta.26148.1.S1_at	CD452998	COBRA-like protein 6-like	u48	expansin	GO:0031225	phytochelatin synthetase
Ta.5046.1.S1_at	AY543535	expansin EXPA9 mRNA, complete cds	u48	expansin	GO:0005576	alpha-expansin 6 precursor
Ta.25770.2.S1_at	BG608153	extensin-2-like	u24	extensin
Ta.24760.1.S1_at	AY485121	unknown	u48	unknown	GO:0005576	expansin os-expa2
Ta.14132.3.S1_x_at	CA606089	Zea mays clone 220944 flavoprotein wrbA mRNA, complete cds	SZA+48	flavo
Ta.520.1.S1_at	BE604553	Echinops bannaticus flavonoid 3'-hydroxylase mRNA, complete cds	24+48	flavonoid
TaAffx.49997.2.S1_at	CA738951	Triticum aestivum chromosome 6 cryptochrome 2 (Cry2) mRNA, complete cds	u24	flavonoid	GO:0006281	cryptochrome 2
Ta.27005.1.S1_at	CD452648	protein TRANSPARENT TESTA 12-like	u24	flavonoid	GO:0006855	transparent testa 12 protein
Ta.18397.1.A1_at	CA634527	cultivar Blue-58 flavonoid 3'-hydroxylase mRNA, partial cds	u48	flavonoid
Ta.12136.1.A1_at	BQ171661	Zea mays clone 1556612 flavonol 4-sulfotransferase mRNA, complete cds	u48	flavonoid
Ta.1827.1.S1_x_at	CA613021	Zea mays clone 387918 flavonol synthase/flavanone 3-hydroxylase mRNA, complete cds	u48	flavonoid
Ta.1827.3.A1_a_at	CK208191	Zea mays clone 387918 flavonol synthase/flavanone 3-hydroxylase mRNA, complete cds	u48	flavonoid	GO:0055114	acc oxidase
Ta.28478.1.A1_at	BQ160966	Saussurea medusa putative flavanone 3-hydroxylase (F3H) mRNA, complete cds	u48	flavonoid
Ta.23268.1.S1_x_at	CA734729	Triticum aestivum D31 mRNA for fructan exohydrolase, complete cds	u24	sugar
Ta.9530.1.S1_at	CD894205	unknown	uSZA	unknown	GO:0007276	glucose-6-phosphate phosphate translocator chloroplast
Ta.30735.1.S1_at	CN009367	Zea mays 12-oxo-phytodienoic acid reductase5 (opr5), mRNA	24+48	Gibberellin-related	GO:0008152	12-oxo-phytodienoic acid reductase5
TaAffx.12175.1.S1_at	BJ284473	Zea mays clone 1680533 gibberellin 2-beta-dioxygenase mRNA, complete cds	24+48	Gibberellin-related	GO:0045543	gibberellin 2-oxidase
Ta.16799.1.S1_at	CA612909	Zea mays clone 1680533 gibberellin 2-beta-dioxygenase mRNA, complete cds	SZA+48	Gibberellin-related
Ta.9345.1.S1_at	BQ161062	Zea mays clone 335133 gibberellin receptor GID1L2 mRNA, complete cds	u24	Gibberellin-related	GO:0004872	gibberellin receptor gid1l2
Ta.5616.2.S1_at	CA618344	TPA_inf: Triticum aestivum mRNA for putative GID1-like gibberellin receptor (GID1 gene)	u48	Gibberellin-related
Ta.5616.3.S1_a_at	CA610293	TPA_inf: Triticum aestivum mRNA for putative GID1-like gibberellin receptor (GID1 gene)	u48	Gibberellin-related	GO:0009939	tpa: gid1-like gibberellin receptor
Ta.11162.1.S1_at	BQ169535	Triticum aestivum gibberellin stimulated transcript (GAST1) gene, partial cds	u48	Gibberellin-related	GO:0016023	gibberellin regulated protein
Ta.30921.2.S1_at	CN013158	Zea mays 12-oxo-phytodienoic acid reductase (OPR4), mRNA	u48	Gibberellin-related	GO:0008152	12-oxophytodienoic acid reductase
Ta.30921.1.S1_x_at	CN012317	Zea mays 12-oxo-phytodienoic acid reductase (OPR4), mRNA	u48	Gibberellin-related	GO:0008152	12-oxophytodienoic acid reductase
Ta.5509.1.S1_at	CA669976	Zea mays 12-oxo-phytodienoic acid reductase5 (opr5), mRNA	u48	Gibberellin-related	GO:0055114	protein
Ta.30685.1.S1_s_at	BJ265306	Zea mays clone 469861 gibberellin-regulated protein 2 precursor, mRNA, complete cds	u48	Gibberellin-related	GO:0016023	gibberellin-regulated protein 2 precursor
Ta.24281.2.A1_at	CD490462	Zea mays gibberellin receptor GID1L2 (LOC100285937), mRNA	u48	Gibberellin-related
TaAffx.79022.1.S1_at	BG905150	chitin-inducible gibberellin-responsive protein 2-like (LOC102701108), mRNA	u48	Gibberellin-related
Ta.5671.1.S1_at	BJ298966	Bambusa ventricosa putative chitin-inducible gibberellin-responsive protein mRNA, complete cds	uSZA	Gibberellin-related	GO:0045449	chitin-inducible gibberellin-responsive protein
Ta.1207.1.S1_at	CA650490	Zea mays 12-oxo-phytodienoic acid reductase (OPR1) mRNA, complete cds	uSZA	Gibberellin-related	GO:0009695	12-oxophytodienoic acid reductase
Ta.12715.1.S1_s_at	BM134770	Lolium perenne RGA2 gene, partial cds	uSZA	Gibberellin-related
Ta.12887.1.S1_at	BQ281752	Hordeum vulgare subsp. vulgare UDP-glucosyltransferase HvUGT13248 (UGT) mRNA, complete cds	24+48	gluc/glycosyltransferase	GO:0005739	indole-3-acetate beta-glucosyltransferase
Ta.2641.1.S1_at	CD454749	Puccinellia tenuiflora NADH-dependent glutamate synthase protein mRNA, partial cds	24+48	gluc/glycosyltransferase	GO:0022900	nadh dependent glutamate synthase
Ta.18808.1.S1_at	CK196784	Triticum aestivum mRNA for glycosyltransferase (a3a gene)	24+48	gluc/glycosyltransferase
Ta.16143.1.A1_at	CK195062	Triticum aestivum mRNA for glycosyltransferase (a1 gene)	24+48+SZA	gluc/glycosyltransferase
Ta.9220.1.S1_a_at	CK210556	Triticum aestivum mRNA for glycosyltransferase (a1 gene)	24+48+SZA	gluc/glycosyltransferase
Ta.5695.1.S1_at	CK213369	Triticum aestivum mRNA for glycosyltransferase (a1 gene)	24+48+SZA	gluc/glycosyltransferase
Ta.5432.1.S1_at	CK194114	Triticum aestivum mRNA for glycosyltransferase (a2a gene)	24+48+SZA	gluc/glycosyltransferase
Ta.22565.1.S1_at	BT009372	Triticum aestivum UDP-glucoronosyl/UDP-glucosyl transferase protein gene, complete cds	24+48+SZA	gluc/glycosyltransferase	GO:0008152	udp-glucose: flavonoid 7-o-glucosyltransferase
Ta.23272.1.S1_at	CA695961	Triticum aestivum UDP-glucoronosyl/UDP-glucosyl transferase protein gene, complete cds	24+48+SZA	gluc/glycosyltransferase	GO:0008152	udp-glucose: flavonoid 7-o-glucosyltransferase
Ta.23252.1.S1_at	CK213889	Zea mays clone 1563123 protein binding protein mRNA, complete cds	24+48+SZA	gluc/glycosyltransferase
TaAffx.23237.1.S1_at	BQ801016	Zea mays clone 337235 cytokinin-O-glucosyltransferase 2 mRNA, complete cds	24+48+SZA	gluc/glycosyltransferase	GO:0016758	cytokinin-o-glucosyltransferase 2
Ta.8564.1.S1_x_at	CK198913	Triticum aestivum mRNA for glycosyltransferase (a1 gene)	24+SZA	gluc/glycosyltransferase	GO:0016023	transposon protein
Ta.14224.1.S1_at	CK214385	Triticum aestivum mRNA for glycosyltransferase (a1 gene)	24+SZA	gluc/glycosyltransferase
Ta.10078.1.S1_at	CK214234	Triticum aestivum mRNA for glycosyltransferase (a1 gene)	24+SZA	gluc/glycosyltransferase
Ta.12970.1.S1_at	CK195054	Triticum aestivum mRNA for glycosyltransferase (a1 gene)	24+SZA	gluc/glycosyltransferase
TaAffx.128510.8.A1_at	CK216167	Triticum aestivum mRNA for glycosyltransferase (a2a gene)	24+SZA	gluc/glycosyltransferase
Ta.7143.2.S1_x_at	CK192888	Triticum aestivum mRNA for glycosyltransferase (a3a gene)	24+SZA	gluc/glycosyltransferase
Ta.29984.1.S1_at	CK199685	Triticum aestivum mRNA for glycosyltransferase (a3a gene)	24+SZA	gluc/glycosyltransferase
Ta.25754.1.A1_at	CD373766	Zea mays glutathione S-transferase GST 29 mRNA, complete cds	24+SZA	gluc/glycosyltransferase
Ta.27788.1.S1_x_at	CK200801	Triticum aestivum mRNA for glycosyltransferase (a1 gene)	SZA+48	gluc/glycosyltransferase	GO:0005739	hypothetical protein OsI_13677 [Oryza sativa Indica Group]
Ta.5625.1.A1_s_at	CK194895	Beta-glucosidase, GBA2 type family protein mRNA, complete cds	u24	gluc/glycosyltransferase	GO:0006680	catalytic glucosylceramidase
Ta.20582.1.S1_x_at	BJ296527	mRNA for xyloglucan endo-1,4-beta-D-glucanase precursor, clone: RAFL16-19-D08	u24	gluc/glycosyltransferase	GO:0016023	glyoxalase family protein
Ta.29462.1.A1_a_at	CK214572	H.vulgare mRNA for xyloglucan endotransglycosylase-like protein (XEA)	u24	gluc/glycosyltransferase	GO:0004553	xyloglucan endotransglycosylase
TaAffx.15847.2.S1_at	CA721853	H.vulgare mRNA for xyloglucan endotransglycosylase-like protein (XEA)	u24	gluc/glycosyltransferase
Ta.1450.2.S1_x_at	CA687859	Hordeum vulgare UDP-D-glucose epimerase 1 (UGE1) mRNA, complete cds	u24	gluc/glycosyltransferase
Ta.25992.1.S1_at	CK206968	mRNA for glycosyltransferase (a1 gene)	u24	gluc/glycosyltransferase	GO:0006511	ubp12 (ubiquitin-specific protease 12) ubiquitin thiolesterase ubiquitin-specific protease
Ta.5842.1.S1_at	CK197461	mRNA for glycosyltransferase (a3a gene)	u24	gluc/glycosyltransferase	GO:0004144	diacylglycerol o-acyltransferase 1
TaAffx.132325.1.A1_at	CK212935	partial mRNA for glycosyltransferase (pglcat6 gene)	u24	gluc/glycosyltransferase
TaAffx.55188.1.S1_at	CA670456	Triticum aestivum cultivar Wangshuibai UDP-glucosyl transferase gene, complete cds	u24	gluc/glycosyltransferase
Ta.10740.1.S1_x_at	CK195106	Triticum aestivum mRNA for glycosyltransferase (a1 gene)	u24	gluc/glycosyltransferase
Ta.2067.1.S1_at	CK208414	Triticum aestivum mRNA for glycosyltransferase (a1 gene)	u24	gluc/glycosyltransferase
Ta.25176.1.S1_at	CK202599	Triticum aestivum mRNA for glycosyltransferase (a1 gene)	u24	gluc/glycosyltransferase
Ta.30476.1.A1_x_at	CK194220	Triticum aestivum mRNA for glycosyltransferase (a1 gene)	u24	gluc/glycosyltransferase	GO:0016208	peroxisomal-coenzyme a synthetase
Ta.8085.1.S1_at	CK193776	Triticum aestivum mRNA for glycosyltransferase (a1 gene)	u24	gluc/glycosyltransferase
Ta.29481.1.S1_at	CK194207	Triticum aestivum mRNA for glycosyltransferase (a3a gene)	u24	gluc/glycosyltransferase
Ta.7778.1.S1_at	CK215870	Triticum aestivum partial mRNA for glycosyltransferase (pglcat6 gene)	u24	gluc/glycosyltransferase
Ta.4316.1.A1_at	CA728014	Zea mays clone 282700 beta-1,3-galactosyltransferase sqv-2 mRNA, complete cds	u24	gluc/glycosyltransferase
Ta.12098.1.S1_at	CA648355	HVU96096 Hordeum vulgare endo-1,3-beta-glucanase (Hv34) gene, partial cds	u24	gluc/glycosyltransferase
Ta.13337.1.S1_at	CK163798	probable xyloglucan endotransglucosylase/hydrolase protein 23-like	u24	gluc/glycosyltransferase
Ta.1759.1.A1_at	BE444766	Avena strigosa clone AsGT12o13 UDP-glycosyltransferase UGT709A10 mRNA, complete cds	u48	gluc/glycosyltransferase
Ta.237.2.S1_x_at	AJ611893	glutathione-S-transferase mRNA, complete cds	u48	gluc/glycosyltransferase	GO:0004364	glutathione s-transferase
TaAffx.16875.1.S1_at	CK216018	Hordeum vulgare cultivar Sloop xyloglucan xyloglucosyl transferase (XET7) mRNA, complete cds	u48	gluc/glycosyltransferase	GO:0044464	xyloglucan endotransglucosylase hydrolase protein 32
TaAffx.111585.1.S1_at	CA637260	Hordeum vulgare subsp. vulgare UDP-glucosyltransferase HvUGT13248 (UGT) mRNA, complete cds	u48	gluc/glycosyltransferase
Ta.7826.1.S1_s_at	CK210306	mRNA for glycosyltransferase (a1 gene)	u48	gluc/glycosyltransferase	GO:0008725	dna-3-methyladenine glycosylase i
Ta.20152.1.S1_at	CK195704	mRNA for glycosyltransferase (a1 gene)	u48	gluc/glycosyltransferase
Ta.28058.1.S1_at	CK193812	mRNA for glycosyltransferase (a3a gene)	u48	gluc/glycosyltransferase
Ta.7473.2.S1_a_at	BJ320066	Ricinus communis transferase, transferring glycosyl groups, putative, mRNA	u48	gluc/glycosyltransferase	GO:0005529	galactosyltransferase transferring hexosyl groups
Ta.2746.1.S1_a_at	CK198851	Triticum aestivum mRNA for glycosyltransferase (a1 gene)	u48	gluc/glycosyltransferase
Ta.22562.1.S1_at	CK196199	Triticum aestivum mRNA for glycosyltransferase (a1 gene)	u48	gluc/glycosyltransferase
Ta.7905.1.S1_a_at	CK195090	Triticum aestivum mRNA for glycosyltransferase (a1 gene)	u48	gluc/glycosyltransferase
Ta.29496.1.S1_x_at	CK195383	Triticum aestivum mRNA for glycosyltransferase (a1 gene)	u48	gluc/glycosyltransferase	GO:0016023	peroxidase
Ta.2278.2.S1_at	CK196331	Triticum aestivum mRNA for glycosyltransferase (a1 gene)	u48	gluc/glycosyltransferase
Ta.13160.1.S1_at	CK195065	Triticum aestivum mRNA for glycosyltransferase (a1 gene)	u48	gluc/glycosyltransferase
Ta.8602.3.S1_a_at	CK203338	Triticum aestivum mRNA for glycosyltransferase (a2a gene)	u48	gluc/glycosyltransferase
TaAffx.131320.1.S1_at	CK197404	Triticum aestivum mRNA for glycosyltransferase (a2a gene)	u48	gluc/glycosyltransferase
Ta.9290.3.S1_x_at	CA501890	Triticum aestivum mRNA for glycosyltransferase (a2a gene)	u48	gluc/glycosyltransferase
Ta.30055.1.S1_at	CK202803	Triticum aestivum mRNA for glycosyltransferase (a2a gene)	u48	gluc/glycosyltransferase
Ta.5623.1.S1_x_at	CK197632	Triticum aestivum mRNA for glycosyltransferase (a3a gene)	u48	gluc/glycosyltransferase
TaAffx.124313.1.A1_at	CK211103	Triticum aestivum mRNA for glycosyltransferase (pglcat8 gene)	u48	gluc/glycosyltransferase
Ta.14005.1.S1_x_at	CK216207	Triticum aestivum mRNA for glycosyltransferase (pglcat8 gene)	u48	gluc/glycosyltransferase
TaAffx.124483.1.A1_at	CK215920	Triticum aestivum mRNA for glycosyltransferase (pglcat8 gene)	u48	gluc/glycosyltransferase
Ta.20875.1.S1_at	CK211464	Triticum aestivum mRNA for glycosyltransferase (pglcat8 gene)	u48	gluc/glycosyltransferase
Ta.12752.1.S1_x_at	CK211251	Triticum aestivum partial mRNA for glycosyltransferase (pglcat6 gene)	u48	gluc/glycosyltransferase
Ta.12714.2.S1_a_at	CK211871	Triticum aestivum partial mRNA for glycosyltransferase (pglcat6 gene)	u48	gluc/glycosyltransferase
Ta.1818.1.S1_at	CK212587	Triticum aestivum partial mRNA for glycosyltransferase (pglcat6 gene)	u48	gluc/glycosyltransferase
TaAffx.33894.1.S1_at	CK209275	Triticum aestivum partial mRNA for glycosyltransferase (pglcat6 gene)	u48	gluc/glycosyltransferase
Ta.22589.1.S1_at	CA684187	UDP-glycosyltransferase 85A3-like (LOC100846003), mRNA	u48	gluc/glycosyltransferase	GO:0044444	udp-
Ta.5662.1.S1_at	BG908113	Zea mays clone 220049 glucan endo-1,3-beta-glucosidase 7 precursor, mRNA, complete cds	u48	gluc/glycosyltransferase	GO:0016023	glycoside hydrolase
Ta.16559.1.S1_at	BJ283383	Zea mays clone 286157 xyloglucan galactosyltransferase KATAMARI 1 mRNA, complete cds	u48	gluc/glycosyltransferase	GO:0044464	exostosin family protein
Ta.3118.1.S1_at	BE515437	Zea mays glutathione S-transferase GST 34 (LOC542634), mRNA	u48	gluc/glycosyltransferase	GO:0004364	glutathione s- n-terminal domain containing expressed
TaAffx.131249.1.S1_at	CA656727	Zea mays hydrolase, hydrolyzing O-glycosyl compounds (LOC100285105), mRNA	u48	gluc/glycosyltransferase
TaAffx.111464.1.S1_at	CA640078	Zea mays hydrolase, hydrolyzing O-glycosyl compounds (LOC100285105), mRNA	u48	gluc/glycosyltransferase
Ta.6243.1.A1_at	CD893894	Zea mays hydrolase, hydrolyzing O-glycosyl compounds (LOC100286196), mRNA	u48	gluc/glycosyltransferase	GO:0004553	glycosyl hydrolase family 10 expressed
TaAffx.64672.1.S1_at	BJ281711	Zea mays indole-3-acetate beta-glucosyltransferase (LOC100285511), mRNA	u48	gluc/glycosyltransferase	GO:0016023	udp-glucose:salicylic acid glucosyltransferase
Ta.5991.2.S1_at	BJ258436	beta-glucosidase 32-like (LOC101784519), mRNA	u48	gluc/glycosyltransferase	GO:0005975	bglu11 (beta glucosidase 11) catalytic cation binding hydrolyzing o-glycosyl compounds
TaAffx.15830.1.S1_at	BJ278255	glucan endo-1,3-beta-glucosidase 4-like	u48	gluc/glycosyltransferase
Ta.4343.1.S1_x_at	CK212675	partial mRNA for glycosyltransferase (pglcat6 gene)	u48	gluc/glycosyltransferase
Ta.4928.1.S1_s_at	CK211339	partial mRNA for glycosyltransferase (pglcat6 gene)	u48	gluc/glycosyltransferase
Ta.12214.1.A1_at	BQ171830	UDP-glycosyltransferase 85A3-like (LOC101783443), mRNA	u48	gluc/glycosyltransferase
Ta.16584.1.A1_at	BJ314280	At4g07960 mRNA for putative glucosyltransferase, complete cds, clone: RAFL19-71-L23	uSZA	gluc/glycosyltransferase
Ta.6241.1.S1_s_at	CK209952	Triticum aestivum mRNA for glycosyltransferase (a1 gene)	uSZA	gluc/glycosyltransferase
Ta.5029.2.A1_a_at	CK195120	Triticum aestivum mRNA for glycosyltransferase (a1 gene)	uSZA	gluc/glycosyltransferase
Ta.28224.1.S1_x_at	CK193135	Triticum aestivum mRNA for glycosyltransferase (a1 gene)	uSZA	gluc/glycosyltransferase
Ta.4698.1.S1_at	CK161251	Triticum aestivum mRNA for glycosyltransferase (a1 gene)	uSZA	gluc/glycosyltransferase
Ta.5041.1.S1_at	CK194989	Triticum aestivum mRNA for glycosyltransferase (a1 gene)	uSZA	gluc/glycosyltransferase	GO:0005829	cbl-interacting protein kinase 23
Ta.23414.2.S1_at	CK200985	Triticum aestivum mRNA for glycosyltransferase (a1 gene)	uSZA	gluc/glycosyltransferase
Ta.5138.1.S1_x_at	CK199520	Triticum aestivum mRNA for glycosyltransferase (a3a gene)	uSZA	gluc/glycosyltransferase	GO:0016023	bacterial-induced peroxidase precursor
TaAffx.23910.1.S1_at	CK198852	Triticum aestivum mRNA for glycosyltransferase (a3a gene)	uSZA	gluc/glycosyltransferase
Ta.9347.1.S1_s_at	CK196920	Triticum aestivum mRNA for glycosyltransferase (a3a gene)	uSZA	gluc/glycosyltransferase
TaAffx.50357.1.S1_at	CK213971	Triticum aestivum mRNA for glycosyltransferase (a3a gene)	uSZA	gluc/glycosyltransferase
TaAffx.43652.2.A1_at	CK212624	Triticum aestivum mRNA for glycosyltransferase (a3a gene)	uSZA	gluc/glycosyltransferase
Ta.5297.1.A1_at	CK193171	Triticum aestivum mRNA for glycosyltransferase (a3a gene)	uSZA	gluc/glycosyltransferase
TaAffx.132460.1.S1_at	CK216508	Triticum aestivum mRNA for glycosyltransferase (pglcat8 gene)	uSZA	gluc/glycosyltransferase
Ta.7247.1.S1_at	CK203779	Triticum aestivum mRNA for putative glycosyltransferase family 47 (gt47a gene)	uSZA	gluc/glycosyltransferase	GO:0016020	secondary cell wall-related glycosyltransferase family 47
Ta.12226.1.S1_at	CK211193	Triticum aestivum partial mRNA for glycosyltransferase (pglcat6 gene)	uSZA	gluc/glycosyltransferase
TaAffx.132026.1.A1_at	CK205559	Triticum aestivum partial mRNA for glycosyltransferase (pglcat6 gene)	uSZA	gluc/glycosyltransferase
TaAffx.124487.1.A1_at	CK212876	Triticum aestivum partial mRNA for glycosyltransferase (pglcat6 gene)	uSZA	gluc/glycosyltransferase
TaAffx.71683.1.A1_at	CK214068	Triticum aestivum partial mRNA for glycosyltransferase (pglcat6 gene)	uSZA	gluc/glycosyltransferase
Ta.7473.1.S1_at	CD872898	Zea mays clone 1287352 galactosyltransferase/ transferase, transferring hexosyl groups mRNA, complete cds	uSZA	gluc/glycosyltransferase	GO:0005529	galactosyltransferase family expressed
Ta.4472.2.S1_at	BJ266900	Zea mays clone 1563405 glucan endo-1,3-beta-glucosidase 7 precursor, mRNA, complete cds	uSZA	gluc/glycosyltransferase	GO:0004553	elicitor inducible beta- -glucanase -e76
Ta.5662.2.S1_x_at	CD877968	Zea mays clone 220049 glucan endo-1,3-beta-glucosidase 7 precursor, mRNA, complete cds	uSZA	gluc/glycosyltransferase	GO:0004553	beta- -glucanase
Ta.4189.1.S1_at	CK154928	Zea mays clone 241151 N-acetylglucosaminyltransferase III mRNA, complete cds	uSZA	gluc/glycosyltransferase	GO:0003830	n-acetylglucosaminyltransferase iii
Ta.12546.1.S1_at	BQ171039	Zea mays clone 288136 cytokinin-O-glucosyltransferase 2 mRNA, complete cds	uSZA	gluc/glycosyltransferase
Ta.4472.1.A1_at	BJ220973	Zea mays clone 304681 glucan endo-1,3-beta-glucosidase 7 precursor, mRNA, complete cds	uSZA	gluc/glycosyltransferase
TaAffx.1140.1.A1_at	CD884266	Zea mays glutathione S-transferase GST 37 mRNA, complete cds	uSZA	gluc/glycosyltransferase
Ta.13202.1.S1_at	BQ169825	Medicago sativa subsp. x varia Ran GTPase activating protein mRNA, complete cds	u24	GTPase
Ta.7991.3.S1_at	CA705300	Zea mays clone 399010 GTPase activating protein mRNA, complete cds	uSZA	GTPase
Ta.22493.1.S1_x_at	CA695088	unknown	uSZA	unknown	GO:0031072	protein
Ta.20127.1.S1_at	CA668908	unknown	uSZA	unknown	GO:0020037	elicitor-inducible cytochrome p450
Ta.13803.3.S1_x_at	AL830288	Physcomitrella patens non-vascular plant hemoglobin GLB0 (Glb0) mRNA, complete cds	uSZA	hemoglobin
Ta.23392.1.S1_at	CD875437	unknown	24+48+SZA	unknown	GO:0006548	membrane protein
TaAffx.56940.1.S1_at	CA639869	Zea mays clone 1449250 homeobox domain containing protein mRNA, complete cds	24+48	homeobox
TaAffx.81240.1.S1_at	AJ613718	Zea mays ZF-HD homeobox protein (LOC100283260), mRNA	24+SZA	homeobox
Ta.23814.1.S1_at	CD919701	Triticum aestivum Wknox1b gene for KN1 homeobox protein, complete cds	u24	homeobox	GO:0016020	protein
TaAffx.128581.1.S1_s_at	CA502260	Oryza sativa homeodomain leucine zipper protein 16 (hox16) mRNA, complete cds	u48	homeobox
Ta.11288.1.S1_s_at	BQ842282	homeobox-leucine zipper protein HOX13-like (LOC101785512), mRNA	u48	homeobox	GO:0030528	homeodomain-leucine zipper transcription factor ipi-1
Ta.1808.2.S1_at	BJ316348	homeobox-leucine zipper protein HOX32-like	u48	homeobox	GO:0043565	class iii hd-zip protein expressed
Ta.246.1.S1_at	AF224499	KNOTTED-1-like homeobox protein b (knox1b) mRNA, complete cds	u48	homeobox	GO:0043565	kn1 homeobox protein
TaAffx.71777.1.A1_at	CK211814	Z.mays mRNA for homeobox 2a protein	uSZA	homeobox	GO:0009536	hypothetical protein SORBIDRAFT_10g030590 [Sorghum bicolor]
Ta.22223.1.S1_at	CA730862	AtPSK3_2 gene for phytosulfokine precursor 3_2, complete cds	24+48+SZA	HORMONE
Ta.1674.2.S1_s_at	CA688814	Avicennia marina enoyl-CoA-hydratase mRNA, complete cds	24+48+SZA	hydratase
Ta.512.1.S1_x_at	CK213893	Zea mays nudix hydrolase 4 (LOC100282276), mRNA	24+48	hydrolase
Ta.512.2.S1_at	BQ162169	Zea mays nudix hydrolase 4 (LOC100282276), mRNA	24+48+SZA	hydrolase
Ta.13904.1.S1_a_at	CK214034	Zea mays nudix hydrolase 4 (LOC100282658), mRNA	24+SZA	hydrolase
Ta.13622.1.S1_at	BQ801759	Zea mays nudix hydrolase 4 (LOC100282658), mRNA	24+SZA	hydrolase
TaAffx.15979.1.S1_at	BQ801349	S.alba thioglucoside glucohydrolase (myrosinase) mRNA (clone MB2)	u24	hydrolase
Ta.4035.3.S1_at	CA680041	unknown	u24	unknown	GO:0004553	beta-
Ta.13645.1.S1_at	BQ172090	unknown	u24	unknown	GO:0016788	protein
Ta.5279.2.S1_x_at	BE442896	haloacid dehalogenase-like hydrolase domain-containing protein mRNA, complete cds	u48	hydrolase	GO:0012505	protein
Ta.21082.2.S1_at	CA613117	Zea mays clone 1678999 cyclase/dehydrase family protein mRNA, complete cds	u48	hydrolase
TaAffx.106625.1.S1_at	CA714750	unknown	u48	unknown	GO:0008081	f-box family protein
Ta.6243.2.S1_at	BJ300380	unknown	u48	unknown	GO:0004553	glycosyl hydrolase family 10 expressed
TaAffx.43554.1.S1_at	AJ613197	unknown	uSZA	unknown	GO:0016788	gdsl-motif lipase-like
Ta.4110.1.S1_at	BQ161714	Zea mays indole-3-acetic acid-amido synthetase GH3.8 (LOC100285387), mRNA	u48	iaa	GO:0010279	gh3 family protein
Ta.28951.2.S1_a_at	CA732834	Camptotheca acuminata isopentenyl diphosphate isomerase I (IPI1) mRNA, complete cds	u48	isomerase
Ta.2995.1.S1_at	BE493028	HVU43495 Hordeum vulgare jasmonate-induced mRNA, partial 3' sequence	24+48	jasmonate	GO:0004806	triacylglycerol lipase
Ta.5509.3.S1_x_at	CA604882	subsp. vulgare 12-oxophytodienoic acid reductase 2 (OPR2) mRNA, complete cds	u48	jasmonate	GO:0055114	12-oxophytodienoate reductase
Ta.14172.3.S1_x_at	CA593820	Zea mays clone 264624 ZIM motif family protein mRNA, complete cds	u48	jasmonate
Ta.8433.2.S1_a_at	CA645972	12-oxophytodienoate reductase 7-like (LOC101780587), mRNA	u48	jasmonate	GO:0009695	12-oxophytodienoate reductase
TaAffx.128684.1.S1_at	CD373926	Setaria italica 12-oxophytodienoic acid reductase 1 (OPR1) mRNA, complete cds	uSZA	jasmonate	GO:0009695	12-oxophytodienoic acid reductase
Ta.7223.3.S1_x_at	CA675150	Zea mays clone 294781 ZIM motif family protein mRNA, complete cds	uSZA	jasmonate
Ta.9507.2.S1_x_at	BJ272021	Zea mays clone 324089 ZIM motif family protein mRNA, complete cds	uSZA	jasmonate	GO:0042742	jaz1 (jasmonate-zim-domain protein 1) protein binding
TaAffx.132281.2.S1_x_at	CK212051	Zea mays clone 679378 ZIM motif family protein mRNA, complete cds	uSZA	jasmonate
Ta.30507.1.S1_x_at	CK214499	Zea mays ZIM motif family protein (LOC100283151), mRNA	uSZA	jasmonate
Ta.5149.1.A1_at	CK213896	Zea mays ZIM motif family protein (LOC100284979), mRNA	uSZA	jasmonate
Ta.25391.1.S1_at	CD373720	Oryza sativa Japonica Group purple acid phosphatase PAP2 mRNA, complete cds	24+48	kinase	GO:0016023	nucleotide pyrophosphatase phosphodiesterase
Ta.11836.1.A1_x_at	BQ170902	Pennisetum ciliare phosphate-induced protein 1-like protein mRNA, complete cds	24+48	kinase
Ta.22501.2.S1_a_at	CA648569	Ricinus communis phosphofructokinase, putative, mRNA	24+48	kinase
Ta.26189.1.A1_at	CD452631	Ricinus communis serine-threonine protein kinase, plant-type, putative, mRNA	24+48	kinase	GO:0009851	protein kinase xa21
Ta.23679.1.S1_at	BQ807036	Triticum aestivum cultivar C306 protein phosphatase 2C (PP2C) mRNA, complete cds	24+48	kinase	GO:0042742	protein phosphatase 2c
Ta.18567.1.S1_at	CA638792	Zea mays protein kinase (LOC100281435), mRNA	24+48	kinase
Ta.10515.1.S1_at	CA686730	L-type lectin-domain containing receptor kinase IV.1-like (LOC101757631), mRNA	24+48	kinase	GO:0009851	lectin receptor-type kinase
Ta.15863.1.A1_at	CN009695	Helianthus annuus isolate Arkansas protein kinase-like protein gene, partial cds	24+48+SZA	kinase
Ta.24292.1.A1_at	BQ172279	Lolium perenne clone EST39 serine/threonine protein kinase PKPA-like protein-like gene, partial sequence	24+48+SZA	kinase
Ta.29444.2.S1_s_at	CA684925	Oryza sativa (indica cultivar-group) BTH-induced protein phosphatase 2C 2 K2 form (BIPP2C2) mRNA, complete cds, alternatively spliced	24+48+SZA	kinase
TaAffx.82674.1.S1_at	CA668629	Solanum tuberosum mRNA for inorganic phosphate transporter, PT1	24+48+SZA	kinase
TaAffx.33753.2.S1_s_at	BQ168712	cyclin dependent kinase inhibitor (ACK1) mRNA, complete cds	24+SZA	kinase
Ta.16562.1.S1_at	CA608572	Hordeum vulgare gene for protein kinase HvPKABA1, complete cds, cultivar:Igri	24+SZA	kinase
Ta.27561.1.S1_at	CK215630	Oryza sativa Indica Group ipk gene for inositol phosphate kinase, cultivar IR64	24+SZA	kinase	GO:0005739	inositol phosphate kinase
Ta.5372.1.S1_at	BJ322678	Oryza sativa Indica Group trehalose-6-phosphate phosphatase (TPP1) mRNA, complete cds	24+SZA	kinase
TaAffx.3524.1.S1_at	BE418657	Oryza sativa Japonica Group CBL-interacting protein kinase 17 (CIPK17) mRNA, complete cds	24+SZA	kinase
Ta.4831.1.S1_at	AJ611741	Phaseolus vulgaris pvagpL1 mRNA for ADP-glucose pyrophosphorylase large subunit PvAGPL1, complete cds	24+SZA	kinase
Ta.236.1.S1_at	AF079318	Triticum aestivum MAP kinase homolog (WCK-1) mRNA, complete cds	24+SZA	kinase	GO:0009851	map kinase
Ta.29464.1.A1_at	CK211571	Triticum monococcum TmABI1 gene for protein phosphatase 2C, complete cds	24+SZA	kinase
Ta.9669.1.S1_at	BJ225818	Zea mays clone 1457653 phi-1-like phosphate-induced protein mRNA, complete cds	24+SZA	kinase	GO:0016023	phi-1-like phosphate-induced protein
Ta.7406.2.S1_x_at	CD877627	Zea mays clone 278935 phosphatase mRNA, complete cds	24+SZA	kinase
TaAffx.128570.1.S1_at	CK217819	Zea mays clone 279736 serine/threonine protein kinase mRNA, complete cds	24+SZA	kinase	GO:0009851	serine threonine protein kinase
Ta.11258.1.A1_at	BQ169721	Zea mays clone 490023 choline/ethanolamine kinase mRNA, complete cds	24+SZA	kinase	GO:0003700	choline kinase
Ta.19020.1.S1_at	BT008938	Zea mays NPK1-related protein kinase-like protein (mapkkk1) mRNA, partial cds	24+SZA	kinase
TaAffx.813.1.S1_at	BQ803437	Zea mays phi-1-like phosphate-induced protein (LOC100281252), mRNA	24+SZA	kinase	GO:0016023	phi-1-like phosphate-induced protein
Ta.14015.1.A1_at	BQ802085	ZMU82481 Zea mays KI domain interacting kinase 1 (KIK1) mRNA, complete cds	24+SZA	kinase	GO:0009851	s-receptor kinase kik1 precursor
TaAffx.53879.1.S1_at	CA688160	diacylglycerol kinase theta-like (LOC100822250), mRNA	SZA+48	kinase
Ta.4479.1.S1_at	CN011595	Ricinus communis serine-threonine protein kinase, plant-type, putative, mRNA	SZA+48	kinase
Ta.451.1.S1_at	BG907535	Sandersonia aurantiaca putative serine threonine kinase mRNA, complete cds	SZA+48	kinase	GO:0009851	cipk-like protein expressed
Ta.7087.1.S1_at	CA613089	Zea mays clone 222600 BRASSINOSTEROID INSENSITIVE 1-associated receptor kinase 1 precursor, mRNA, complete cds	SZA+48	kinase
TaAffx.13269.1.A1_at	BE515792	adenosine-5'-phosphosulfate-kinase (akn2) mRNA, complete cds	u24	kinase
TaAffx.67846.1.A1_at	BE515980	adenosine-5'-phosphosulfate-kinase (akn2) mRNA, complete cds	u24	kinase
TaAffx.86449.1.S1_at	CA607902	Hordeum vulgare subsp. vulgare serine/threonine kinase-like protein ABC1040 mRNA, complete cds	u24	kinase	GO:0016023	protein kinase domain containing protein
TaAffx.109709.1.S1_at	CA669937	Nicotiana tabacum serine/threonine kinase mRNA, partial cds	u24	kinase
Ta.26446.1.S1_at	CD490868	Nitella axillaris NaRLK9 mRNA for receptor-like kinase, complete cds	u24	kinase	GO:0004672	protein kinase-like protein
Ta.25609.1.S1_at	CD490706	Oryza sativa Japonica Group OsCIPK15 mRNA for CBL-interacting protein kinase 15, complete cds	u24	kinase	GO:0009851	cbl-interacting protein kinase
TaAffx.119028.1.A1_at	BJ295790	Oryza sativa putative protein kinase PK3 mRNA, complete cds	u24	kinase
Ta.2551.1.S1_at	BE492852	protein kinase mRNA, partial cds	u24	kinase	GO:0009851	protein kinase 1
Ta.6053.1.S1_at	CA687955	putative MAPK protein kinase (MAPK1b) mRNA, complete cds	u24	kinase
Ta.18735.1.S1_at	CA641420	Sorghum bicolor CBL-interacting protein kinase 22 (CIPK22) mRNA, complete cds	u24	kinase
TaAffx.13384.1.A1_at	BG904497	Zea mays clone 283183 inositol-tetrakisphosphate 1-kinase 1 mRNA, complete cds	u24	kinase
Ta.3390.1.A1_at	BJ211094	Zea mays clone 362394 protein phosphatase 2C ABI1 mRNA, complete cds	u24	kinase
Ta.25423.1.S1_at	CD374054	Zea mays MPK14 - putative MAPK (LOC100381337), mRNA	u24	kinase
Ta.12053.1.A1_at	BQ171491	Zea mays protein phosphatase 2C ABI1 (LOC100285223), mRNA	u24	kinase
TaAffx.56988.1.A1_at	CK215082	Zea mays putative Pti1-like kinase (Pti1c) mRNA, complete cds	u24	kinase	GO:0016023	protein kinase pti1
Ta.1501.1.S1_at	BQ169386	casein kinase I isoform delta-like (LOC102702788), transcript variant X3, mRNA	u24	kinase
Ta.3423.1.S1_at	CD373787	purple acid phosphatase isoform b2 (PAPhy) mRNA, complete cds	u24	kinase	GO:0046872	purple acid phosphatase isoform b1
Ta.13280.2.A1_at	CK155090	UP09241 Urochloa panicoides phosphoenolpyruvate carboxykinase (PCK1) mRNA, complete cds	u24	kinase
Ta.27859.1.A1_at	CD922428	wall-associated kinase 4 (WAK4) mRNA, complete cds	u24	kinase	GO:0009851	protein kinase domain containing protein
Ta.8590.2.S1_a_at	CA717510	Gossypium hirsutum ser-thr protein kinase mRNA, partial cds	u48	kinase
Ta.4071.1.S1_a_at	BJ228879	6-phosphogluconolactonase 2-like, transcript variant 2 (LOC100838155), mRNA	u48	sugar	GO:0006098	6-phosphogluconolactonase
TaAffx.92883.1.S1_at	BJ243658	clone KSUK971 kinase R-like protein gene, partial cds	u48	kinase	GO:0009851	serine threonine protein kinase
TaAffx.56891.1.S1_at	CA641634	proline-rich extensin-like receptor kinase 13 mRNA, complete cds	u48	kinase
TaAffx.59859.1.S1_at	CA594375	receptor-like protein kinase At1g49730-like (LOC100833018), mRNA	u48	kinase	GO:0009851	protein kinase family protein
Ta.11112.1.S1_at	CA658169	receptor-like protein kinase At5g24010-like (LOC100838128), mRNA	u48	kinase	GO:0051510	protein kinase domain containing expressed
TaAffx.113753.1.S1_at	CA605698	receptor-like protein kinase At5g56460-like (LOC100828566), mRNA	u48	kinase	GO:0009851	protein kinase chloroplast expressed
TaAffx.29090.1.S1_s_at	CA650520	Chlamydomonas reinhardtii phosphatidylinositol 3-kinase-related protein kinase (SMG1) mRNA, complete cds	u48	kinase
Ta.10236.2.S1_a_at	BJ278388	Hordeum vulgare subsp. vulgare serine/threonine kinase-like protein ABC1036 mRNA, complete cds	u48	kinase
TaAffx.36378.1.S1_at	BQ168707	L-type lectin-domain containing receptor kinase IV.1-like (LOC100837222), mRNA	u48	kinase	GO:0009851	lectin receptor kinase expressed
Ta.26215.1.S1_at	CD452875	mRNA for MIKC-type MADS-box transcription factor WM12 (WM12 gene)	u48	kinase	GO:0043565	mads-box transcription factor 26
TaAffx.54530.2.A1_at	BJ249714	Oryza sativa (indica cultivar-group) stress-induced receptor-like kinase 1 (SI-RLK1) mRNA, complete cds	u48	kinase	GO:0009851	s-domain receptor-like protein kinase
TaAffx.109798.1.S1_s_at	CA668681	Oryza sativa ossap2 mRNA for secretory acid phosphatase precursor, complete cds	u48	kinase
Ta.21271.2.S1_at	CA666859	Oryza sativa ossap2 mRNA for secretory acid phosphatase precursor, complete cds	u48	kinase
TaAffx.131309.1.S1_x_at	CK207459	Oryza sativa putative fructokinase II mRNA, complete cds	u48	kinase	GO:0008865	fructokinase 2
Ta.14053.2.S1_x_at	CA597598	Pennisetum glaucum protein kinase-like mRNA, complete sequence	u48	kinase
TaAffx.51792.1.S1_at	CA718946	Salicornia brachiata mitogen activated protein kinase kinase (MAPKK) gene, complete cds	u48	kinase
Ta.6517.2.S1_at	BG909826	Zea mays catalytic/ protein phosphatase type 2C (LOC100285228), mRNA	u48	kinase	GO:0004721	protein phosphatase-
Ta.6954.2.S1_at	BJ318752	Zea mays clone 397781 choline/ethanolamine kinase mRNA, complete cds	u48	kinase
Ta.6954.1.S1_x_at	CK215443	Zea mays clone 397781 choline/ethanolamine kinase mRNA, complete cds	u48	kinase
TaAffx.108347.1.S1_at	CA689359	Zea mays nodulation receptor kinase (LOC100284960), mRNA	u48	kinase	GO:0016301	protein kinase domain containing expressed
Ta.14434.2.S1_x_at	BJ314100	Zea mays phosphatidylinositol 3- and 4-kinase family protein (LOC100280670), mRNA	u48	kinase
TaAffx.52945.3.S1_at	CA685583	Zea mays protein kinase (LOC100281111), mRNA	u48	kinase	GO:0016023	33 kda secretory protein
TaAffx.52945.1.S1_at	CK209868	Zea mays protein kinase (LOC100281111), mRNA	u48	kinase	GO:0016301	protein kinase
Ta.27455.1.S1_at	CA644954	Zea mays protein kinase (LOC100281435), mRNA	u48	kinase	GO:0009851	protein kinase
TaAffx.89353.2.S1_at	CA616111	Zea mays receptor protein kinase CLAVATA1 (LOC100281253), mRNA	u48	kinase
TaAffx.89353.1.S1_at	CA639488	Zea mays receptor protein kinase CLAVATA1 (LOC100281253), mRNA	u48	kinase	GO:0016023	leucine-rich receptor-like protein kinase
Ta.25487.1.S1_at	CD373987	Zea mays receptor-like protein kinase RK20-1 (LOC100283379), mRNA	u48	kinase	GO:0016023	serine threonine-specific protein kinase
TaAffx.29175.1.S1_at	CA648855	Zea mays receptor-like protein kinase RK20-1 (LOC100283379), mRNA	u48	kinase	GO:0009851	serine threonine kinase receptor precursor-like protein
TaAffx.104776.1.S1_at	CA745021	Zea mays WAK1 - OsWAK receptor-like cytoplasmic kinase (OsWAK-RLCK) (LOC100281682), mRNA	u48	kinase	GO:0009851	wak1 - receptor-like cytoplasmic kinase ( -rlck)
TaAffx.53376.2.S1_at	CA638698	LRR receptor-like serine/threonine-protein kinase GSO1-like (LOC101767809), transcript variant X2, mRNA	u48	kinase	GO:0016023	leucine rich
Ta.1716.3.S1_a_at	BJ267169	SNF1-related protein kinase regulatory subunit gamma-1-like (LOC102718876), mRNA	u48	kinase
Ta.6013.1.S1_a_at	BJ269332	Zea mays clone 395061 mRNA sequence	u48	kinase	GO:0008728	plastid ppgpp synthase
Ta.3876.1.A1_at	BJ249337	diacylglycerol kinase 5 mRNA, complete cds	uSZA	kinase	GO:0016301	diacylglycerol kinase
Ta.7365.3.S1_at	CA639632	Dasypyrum villosum putative Pto kinase interactor 1 (Pti1) mRNA, complete cds	uSZA	kinase	GO:0009851	protein kinase
Ta.3850.1.S1_at	CD452378	Dasypyrum villosum serine/threonine protein kinase gene, complete cds	uSZA	kinase	GO:0009851	receptor protein kinase perk
Ta.28188.1.S1_at	CK207520	Leymus cinereus putative serine/threonine phosphatase (PRC140) gene, partial cds	uSZA	kinase
Ta.28188.3.S1_s_at	CA604824	Leymus cinereus putative serine/threonine phosphatase (PRC140) gene, partial cds	uSZA	kinase	GO:0008287	serine threonine phosphatase
Ta.5408.1.S1_at	BJ282444	Lolium perenne clone EST39 serine/threonine protein kinase PKPA-like protein-like gene, partial sequence	uSZA	kinase	GO:0006468	atp binding
Ta.10098.3.S1_a_at	BJ246700	Nicotiana tabacum DNA-binding protein phosphatase 2C (DBP1) mRNA, complete cds	uSZA	kinase	GO:0008287	dna-binding protein phosphatase 2c
Ta.2471.2.A1_at	BJ318884	Oryza sativa UMP/CMP kinase b (ura6) mRNA, complete cds	uSZA	kinase
TaAffx.114181.1.S1_at	CA597251	Pennisetum glaucum protein kinase-like mRNA, complete sequence	uSZA	kinase
Ta.4580.3.S1_a_at	CA641681	Triticum aestivum calcium-dependent protein kinase (CPK7) mRNA, complete cds	uSZA	kinase	GO:0009851	calcium-dependent protein isoform ak1
TaAffx.71016.1.A1_at	BE424472	Triticum aestivum calcium-dependent protein kinase-like (CPK10) mRNA, partial sequence	uSZA	kinase	GO:0009851	calcium-dependent protein kinase
Ta.5331.2.A1_at	BJ282570	Triticum aestivum serine/threonine protein kinase gene, complete cds	uSZA	kinase
Ta.299.3.S1_a_at	BJ223133	Zea mays clone 1062326 serine/threonine-protein kinase receptor precursor, mRNA, complete cds	uSZA	kinase	GO:0009851	serine threonine-protein kinase receptor precursor
TaAffx.84937.1.S1_at	BJ286240	Zea mays clone 1550526 protein kinase APK1B mRNA, complete cds	uSZA	kinase	GO:0004672	avr9 cf-9 rapidly elicited protein
Ta.4736.1.A1_at	BJ275856	Zea mays clone 1558780 serine/threonine-protein kinase NAK mRNA, complete cds	uSZA	kinase
TaAffx.71395.1.S1_at	AJ611418	Zea mays clone 1561118 CBL-interacting serine/threonine-protein kinase 1 mRNA, complete cds	uSZA	kinase	GO:0009851	cbl-interacting protein kinase 1
Ta.10098.1.S1_x_at	AW448860	Zea mays clone 259565 DNA-binding protein phosphatase 2C mRNA, complete cds	uSZA	kinase
Ta.10709.1.A1_at	AW448456	Zea mays clone 260106 leucine-rich repeat receptor protein kinase EXS precursor, mRNA, complete cds	uSZA	kinase
Ta.7036.1.A1_at	BJ314245	Zea mays clone 279736 serine/threonine protein kinase mRNA, complete cds	uSZA	kinase
Ta.9458.2.S1_x_at	BJ287169	Zea mays clone 328799 soluble inorganic pyrophosphatase mRNA, complete cds	uSZA	kinase	GO:0004427	soluble inorganic pyrophosphatase
Ta.9458.3.S1_x_at	CK151743	Zea mays clone 328799 soluble inorganic pyrophosphatase mRNA, complete cds	uSZA	kinase	GO:0004427	soluble inorganic pyrophosphatase
TaAffx.56682.1.S1_at	CA646761	Zea mays NPK1-related protein kinase-like protein (mapkkk1) mRNA, partial cds	uSZA	kinase
Ta.13839.1.S1_at	AL829285	Zea mays NPK1-related protein kinase-like protein (mapkkk1) mRNA, partial cds	uSZA	kinase
Ta.24630.2.S1_x_at	CD866385	OSU25284 Oryza sativa clone OSE3 leucine zipper protein mRNA, complete cds	24+48	leucine zipper
Ta.24542.1.S1_at	CA638580	OSU25284 Oryza sativa clone OSE3 leucine zipper protein mRNA, complete cds	24+48	leucine zipper
Ta.24630.1.S1_x_at	CD915581	Oryza sativa clone KCS074A02 leucine zipper protein mRNA, complete cds	u48	leucine zipper
Ta.24630.3.S1_x_at	CA608290	Oryza sativa clone KCS074A02 leucine zipper protein mRNA, complete cds	u48	leucine zipper
Ta.24635.1.S1_at	CA605348	OSU25284 Oryza sativa clone OSE3 leucine zipper protein mRNA, complete cds	u48	leucine zipper
Ta.1581.1.A1_at	BE442772	Triticum aestivum cultivar Luohan 2 leucine-rich repeat protein mRNA, complete cds	24+48	lrr
Ta.13403.1.S1_at	BQ579756	ATP-citrate lyase subunit A mRNA, complete cds	u24	LYASE
TaAffx.95569.1.S1_at	CA712542	Rhamnogalacturonate lyase family protein mRNA, complete cds	u48	lyase	GO:0030246	lg27 30-like gene
Ta.5424.1.S1_at	BJ230300	S.bicolor mRNA for p-(S)-hydroxymandelonitrile lyase	uSZA	lyase	GO:0016042	patatin-like phospholipase family expressed
TaAffx.92200.1.A1_s_at	BJ276518	Zea mays clone 338778 carboxy-lyase mRNA, complete cds	uSZA	lyase
Ta.17234.1.S1_at	AJ611978	Zea mays clone 506377 adhesive/proline-rich protein mRNA, complete cds	24+48	membrane
Ta.28483.1.S1_at	CA603622	Oryza sativa early nodulin mRNA, partial cds	24+48	membrane
Ta.4969.3.S1_x_at	CA614856	Oryza sativa Japonica Group OsENOD93a mRNA for early nodulin, complete cds	24+48	membrane
TaAffx.56982.3.S1_at	BJ273673	Zea mays clone 1283832 early nodulin 93 mRNA, complete cds	24+48	membrane
Ta.4969.1.S1_x_at	CA613368	Zea mays clone 1283832 early nodulin 93 mRNA, complete cds	24+48	membrane
TaAffx.56982.4.S1_at	BG608319	Zea mays clone 1283832 early nodulin 93 mRNA, complete cds	24+48	membrane
Ta.21043.1.S1_x_at	CD886527	Zea mays clone 1284534 early nodulin 93 mRNA, complete cds	24+48	membrane
TaAffx.56982.2.S1_at	CD897526	Zea mays clone 1284534 early nodulin 93 mRNA, complete cds	24+48	membrane
Ta.28330.1.S1_at	BT009588	Zea mays clone 212637 early nodulin 93 mRNA, complete cds	24+48	membrane
Ta.5234.1.S1_x_at	CA605896	Zea mays clone 275791 aquaporin PIP2.4 mRNA, complete cds	24+48	membrane	GO:0055085	plasma membrane integral protein
TaAffx.52191.1.S1_x_at	CD896656	Zea mays clone 402467 early nodulin 93 mRNA, complete cds	24+48	membrane
Ta.30948.1.S1_at	CN012339	Zea mays clone 402467 early nodulin 93 mRNA, complete cds	24+48	membrane
Ta.24155.2.S1_x_at	BJ272053	Zea mays clone 989018 early nodulin 93 mRNA, complete cds	24+48	membrane
Ta.27485.1.S1_at	BE423969	Zea mays clone 992242 early nodulin 93 mRNA, complete cds	24+48	membrane
TaAffx.84697.1.S1_at	CA631131	Zea mays NOD26-like membrane integral protein ZmNIP3-1 mRNA, complete cds	24+48	membrane
Ta.5978.1.S1_x_at	BJ296544	Zea mays LOC100283152 (cl9255_1), mRNA	24+48	membrane	GO:0016023	protein
Ta.19858.1.A1_at	CA660602	Triticum aestivum fasciclin-like protein FLA18 mRNA, complete cds	24+48+SZA	membrane
Ta.10532.1.A1_s_at	BJ321509	Triticum aestivum pore-forming toxin-like protein Hfr-2 mRNA, complete cds	24+48+SZA	membrane	GO:0009405	pore-forming toxin-like protein hfr-2
Ta.16218.1.A1_a_at	BJ318995	Zea mays clone 440600 membrane protein mRNA, complete cds	24+48+SZA	membrane	GO:0016020	auxin-induced protein
Ta.14129.1.S1_at	BQ789170	Zea mays adhesive/proline-rich protein (LOC100281009), mRNA	24+SZA	membrane
Ta.19941.1.S1_at	CA662584	Zea mays clone 1519830 adhesive/proline-rich protein mRNA, complete cds	24+SZA	membrane
TaAffx.33594.1.A1_x_at	BJ231093	Leymus chinensis AcPMP3-2 mRNA for plasma membrane protein 3, complete cds	24+SZA	membrane
Ta.16251.1.S1_at	CD896608	Ricinus communis AT14A, putative, mRNA	24+SZA	membrane
Ta.5627.1.S1_x_at	AJ613206	Zea mays clone 324081 VAMP protein SEC22 mRNA, complete cds	24+SZA	membrane
TaAffx.105521.1.S1_at	CA733129	Triticum aestivum pore-forming toxin-like protein Hfr-2 mRNA, complete cds	SZA+48	membrane	GO:0009405	pore-forming toxin-like protein hfr-2
Ta.21379.1.S1_at	CA674527	Hordeum vulgare subsp. vulgare outward-rectifying potassium channel (KCO1) mRNA, complete cds	u24	membrane	GO:0016021	outward-rectifying potassium channel
Ta.28346.2.S1_x_at	BQ803540	Leymus chinensis AcPMP3-1 mRNA for plasma membrane protein 3, complete cds	u24	membrane	GO:0016023	hydrophobic protein lti6b
Ta.1997.1.S1_at	CD888349	Phaseolus vulgaris putative integral membrane protein (sec61) mRNA, sec61-1 allele, complete cds	u24	membrane
Ta.28555.2.S1_at	BJ290445	plasma membrane associated protein (pm19) mRNA, complete cds	u24	membrane	GO:0016020	protein
Ta.9692.2.S1_at	CA729832	Ricinus communis amsh, putative, mRNA	u24	membrane	GO:0006511	alm beta-like
Ta.5270.1.A1_at	BJ283051	Sorghum bicolor integral membrane single C2 domain protein (NTMC2T6.1), mRNA	u24	membrane	GO:0016023	integral membrane single c2 domain protein
Ta.23991.1.A1_at	CA722332	Triticum aestivum aquaporin (PIP2-5) gene, partial cds	u24	membrane
TaAffx.60976.1.S1_at	BE515815	Vitis vinifera contig VV78X032920.5, whole genome shotgun sequence	u24	membrane	GO:0009851	phosphoenolpyruvate carboxylase kinase
Ta.12511.1.S1_at	BJ283520	Zea mays clone 212637 early nodulin 93 mRNA, complete cds	u24	membrane	GO:0016020	pq loop repeat family protein
Ta.7587.2.S1_x_at	BJ321491	Zea mays clone 297622 permease I mRNA, complete cds	u24	membrane	GO:0055085	xanthine uracil vitamin c permease
Ta.8305.1.S1_at	BQ161719	Zea mays membrane protein (LOC100284498), mRNA	u24	membrane	GO:0016023	membrane protein
TaAffx.128806.1.S1_at	CD873085	Zea mays zein protein-body ER membrane protein (Floury1), mRNA	u24	membrane
TaAffx.110958.1.S1_at	CA650894	peroxisomal membrane protein 13-like , transcript variant X2	u24	membrane	GO:0016558	glycine-rich protein
Ta.26295.1.A1_at	CD490527	Phoenix dactylifera transmembrane protein 64 , transcript variant X2	u24	membrane	GO:0016020	hypothetical protein SORBIDRAFT_01g034220 [Sorghum bicolor]
Ta.25040.1.S1_at	BG606187	transmembrane protein 63B-like (LOC101768369), transcript variant X1, mRNA	u24	membrane
TaAffx.40189.1.S1_at	AJ613550	unknown	u24	unknown	GO:0016020	protein
Ta.3784.2.S1_at	BJ267344	unknown	u24	unknown	GO:0016023	in2-1 protein
Ta.3736.1.A1_at	CD454622	unknown	u24	unknown	GO:0016021	sulfate bicarbonate oxalate exchanger and transporter sat-1
Ta.1930.1.S1_x_at	CA700798	unknown	u24	unknown	GO:0016020	protein
Ta.747.1.S1_at	CA706200	unknown	u24	unknown	GO:0016023	nucellin-like aspartic protease
Ta.23097.1.S1_x_at	CA699090	Zea mays adhesive/proline-rich protein (LOC100286173), mRNA	u48	membrane
Ta.16599.1.S1_at	CA647684	Zea mays clone 1392026 adhesive/proline-rich protein mRNA, complete cds	u48	membrane
Ta.27245.1.S1_s_at	CA646215	Zea mays clone 1392026 adhesive/proline-rich protein mRNA, complete cds	u48	membrane
Ta.14231.1.S1_x_at	CA604109	Zea mays clone 705554 adhesive/proline-rich protein mRNA, complete cds	u48	membrane
Ta.20376.1.S1_at	CA679246	Eucalyptus nitens fasciclin-like arabinogalactan protein (FLA2) gene, partial cds	u48	membrane	GO:0016023	hypothetical protein OsI_29245 [Oryza sativa Indica Group]
TaAffx.119794.1.S1_at	BJ258229	Bambusa oldhamii GPI-anchored protein mRNA, complete cds	u48	membrane	GO:0031225	brittle culm1
Ta.1082.3.S1_x_at	AY525640	delta tonoplast intrinsic protein TIP2;2 mRNA, complete cds	u48	membrane	GO:0009705	delta tonoplast intrinsic protein tip2 2
Ta.23833.3.S1_x_at	BJ231263	Hordeum vulgare HvPIP1;3 mRNA, complete cds	u48	membrane
Ta.28728.1.S1_at	AF139815	Hordeum vulgare HvPIP2;1 mRNA for PIP aquaporin, complete cds	u48	membrane
Ta.28728.3.S1_x_at	BJ284035	HvPIP2;4 mRNA for PIP aquaporin isoform, complete cds	u48	membrane	GO:0055085	plasma membrane intrinsic protein
Ta.22602.1.S1_a_at	CA615597	Oryza sativa fatty acid alpha-oxidase mRNA, complete cds	u48	membrane	GO:0010150	alpha- expressed
Ta.1013.1.S1_at	AF139814	PIP2;5 mRNA for plasma membrane intrinsic protein, complete cds	u48	membrane
Ta.6159.2.S1_at	CA639711	Ricinus communis ATPUP11, putative, mRNA	u48	membrane	GO:0016021	atpup11 purine transmembrane transporter
TaAffx.59573.1.S1_at	CA598743	Triticum aestivum genes for P450, putative ankyrin repeat protein, P450, complete cds, clone: TAC TaBx3D-TaBx4D	u48	membrane
Ta.28728.2.S1_x_at	BJ283978	Triticum aestivum plasma membrane intrinsic protein (AQP2) mRNA, complete cds	u48	membrane	GO:0016021	plasma membrane intrinsic protein
Ta.10165.1.S1_at	AJ613166	Zea mays clone 212637 early nodulin 93 mRNA, complete cds	u48	membrane
Ta.765.1.S1_x_at	CA605374	Zea mays clone 227428 early nodulin 93 mRNA, complete cds	u48	membrane	GO:0016020	enod93 protein
Ta.11385.1.A1_at	CK215275	Zea mays clone 336895 plant integral membrane protein TIGR01569 containing protein mRNA, complete cds	u48	membrane	GO:0016021	plant integral membrane protein tigr01569 containing protein
Ta.24547.1.S1_x_at	AJ612459	Zea mays clone 402467 early nodulin 93 mRNA, complete cds	u48	membrane
TaAffx.55889.1.S1_at	CA659863	Zea mays MAC/Perforin domain containing protein (LOC100281668), mRNA	u48	membrane
Ta.9143.1.S1_at	CD374115	Zea mays NOD26-like membrane intrinsic protein3 (nip3a), mRNA	u48	membrane	GO:0080029	mip nip subfamily
TaAffx.55592.1.S1_at	CA663917	Zea mays potasium ion uptake permease 1 (kup1), mRNA	u48	membrane	GO:0015079	protein
TaAffx.83549.1.S1_s_at	CA731936	Zea mays tonoplast membrane integral protein ZmTIP4-2 mRNA, complete cds	u48	membrane
TaAffx.110298.1.S1_at	CA660730	adenine/guanine permease AZG2-like	u48	membrane	GO:0015854	transmembrane transport
Ta.5236.2.S1_a_at	CA609814	Camellia sinensis aquaporin protein AQU21 mRNA, complete cds	u48	membrane	GO:0004674	serine threonine-protein kinase
Ta.4536.1.A1_at	BJ274005	clone 242555 vacuolar membrane protein mRNA, complete cds	u48	membrane	GO:0012505	protein
Ta.28252.1.A1_at	CA664046	Oryza sativa secretory carrier membrane protein (SC) mRNA, complete cds	u48	membrane
Ta.22715.2.A1_at	CD873981	secretory carrier membrane protein (SCAMP2) mRNA, complete cds	u48	membrane	GO:0005769	sc3 protein
Ta.28479.1.S1_at	BJ286275	Zea mays LHT1 (LOC100284606), mRNA	u48	membrane
Ta.12339.1.S1_at	BT009250	Zea mays LHT1 (LOC100285777), mRNA	u48	membrane
Ta.14297.1.A1_at	BJ274227	BJ274227 Y. Ogihara unpublished cDNA	u48	membrane	GO:0016020	integral membrane protein
Ta.8141.3.S1_a_at	CA611515	unknown	u48	unknown	GO:0016023	pvr3-like protein
Ta.2586.1.S1_x_at	CA638948	unknown	u48	unknown	GO:0016021	unknown [Zea mays]
Ta.8851.2.A1_a_at	BQ162510	unknown	u48	unknown	GO:0043231	proline-rich protein
TaAffx.106421.1.S1_at	CD933478	unknown	u48	unknown	GO:0016023	zinc transporter
Ta.3055.1.S1_at	CD876836	unknown	u48	unknown	GO:0016023	protein
Ta.5666.1.S1_at	CA644554	unknown	u48	unknown	GO:0016023	hedgehog-interacting protein
TaAffx.38667.1.S1_at	BJ222327	unknown	u48	unknown	GO:0016023	Os09g0412700 [Oryza sativa (japonica cultivar-group)]
TaAffx.106925.1.S1_at	CA709079	unknown	u48	unknown	GO:0016023	protein
TaAffx.120727.1.S1_x_at	AJ611145	unknown	u48	unknown	GO:0016023	membrane protein
Ta.7354.1.S1_at	CK215574	unknown	u48	unknown	GO:0016023	hypothetical protein SORBIDRAFT_08g002750 [Sorghum bicolor]
Ta.19456.1.A1_s_at	CD865926	unknown	u48	unknown	GO:0016020	protein
Ta.14129.3.S1_x_at	CA664235	Zea mays clone 1519830 adhesive/proline-rich protein mRNA, complete cds	uSZA	membrane
Ta.19368.1.S1_at	CA650870	Zea mays clone 1519830 adhesive/proline-rich protein mRNA, complete cds	uSZA	membrane
Ta.24724.2.S1_at	CD872545	Leymus chinensis AcPMP3-1 mRNA for plasma membrane protein 3, complete cds	uSZA	membrane
Ta.24724.1.S1_a_at	CA646334	Leymus chinensis AcPMP3-1 mRNA for plasma membrane protein 3, complete cds	uSZA	membrane
TaAffx.2056.1.A1_at	CA640828	Triticum aestivum genes for P450, putative ankyrin repeat protein, P450, complete cds, clone: TAC TaBx3B-TaBx4B	uSZA	membrane
Ta.10549.2.A1_at	BQ165963	Triticum aestivum genes for P450, putative ankyrin repeat protein, P450, complete cds, clone: TAC TaBx3B-TaBx4B	uSZA	membrane
TaAffx.55839.1.S1_at	CA660541	Vicia faba ENOD5 gene for early nodulin, exons 1-2	uSZA	membrane
Ta.9347.2.A1_at	CK215681	Zea mays clone 282832 membrane protein mRNA, complete cds	uSZA	membrane
Ta.29930.1.S1_at	BJ273225	Zea mays clone 331353 SNAP25 homologous protein SNAP30 mRNA, complete cds	uSZA	membrane	GO:0006944	synaptosomal associated
Ta.11135.1.S1_x_at	BQ169457	unknown	uSZA	unknown	GO:0016023	wall-associated kinase 4-like
TaAffx.119258.1.S1_at	CA730439	unknown	uSZA	unknown	GO:0016023	hypothetical protein OsI_29159 [Oryza sativa Indica Group]
Ta.8590.1.S1_s_at	BQ162097	unknown	uSZA	unknown	GO:0016023	receptor protein
TaAffx.128607.1.S1_at	BJ315374	unknown	uSZA	unknown	GO:0016023	hva22-like protein a
Ta.3848.2.A1_a_at	CA650806	unknown	uSZA	unknown	GO:0016020	Os04g0607100 [Oryza sativa Japonica Group]
Ta.354.1.S1_at	BF428823	unknown	uSZA	unknown	GO:0016023	regulatory expressed
TaAffx.36760.1.S1_at	BJ315664	Hordeum vulgare HvTFL1 mRNA for homologous protein to TFL1, complete cds	u48	meristem	GO:0048510	terminal flower 1
Ta.12067.1.A1_x_at	BQ171513	Zea mays LOC100283680 (pco145234), mRNA	24+SZA	metabolic process	GO:0008152	gibberellin receptor gid1l2
Ta.339.1.A1_x_at	BG905395	Zea mays clone 1675791 lysine-specific histone demethylase 1 mRNA, complete cds	u24	methylase	GO:0055114	lysine-specific histone demethylase 1
Ta.6420.1.S1_at	CK165637	Zea mays clone 1629499 lysine-specific histone demethylase 1 mRNA, complete cds	uSZA	methylase
Ta.22825.3.S1_at	CA679205	Fragaria x ananassa O-methyltransferase (omt1) mRNA, complete cds	uSZA	methyltransferase
Ta.7298.2.S1_a_at	CN010351	unknown	24+SZA	unknown	GO:0008168	set domain protein
Ta.21508.2.S1_x_at	BE419390	Coffea arabica microsatellite DNA, clone ZapII.11	u48	microsat
TaAffx.97864.1.S1_at	BQ801048	microRNA397b-3p miRNA (MIR397b-3p) gene, complete sequence	u48	miRNA
TaAffx.120525.1.S1_at	BJ224335	Triticum aestivum mitochondrial DNA, complete genome	24+48	mitochodrial
Ta.6638.1.A1_at	BJ228724	T.aestivum mitochondrial rps1A gene and orf589	24+48+SZA	mitochodrial	GO:0005763	ribosomal protein s1
TaAffx.50435.1.S1_at	CA741045	Triticum aestivum mitochondrial DNA, complete genome	24+48+SZA	mitochodrial
TaAffx.12215.1.A1_at	BJ285201	mitochondrial chaperone BCS1 (LOC100281434), mRNA	u24	mitochodrial	GO:0017111	mitochondrial chaperone bcs1
TaAffx.44284.1.A1_at	CK213914	Oryza sativa Indica Group mitochondrial DNA, complete genome, cultivar: Lead rice	u48	mitochodrial	GO:0006120	nadh dehydrogenase subunit 7
TaAffx.92891.1.A1_at	BJ249490	Triticum aestivum mitochondrial DNA, complete genome	u48	mitochodrial
TaAffx.74760.1.S1_at	BJ267749	Zea mays mitochondrial import inner membrane translocase subunit TIM16 (LOC100286228), mRNA	u48	mitochodrial	GO:0016020	mitochondrial import inner membrane translocase subunit tim16
TaAffx.143999.1.S1_at	M37274	WHTMT26SRR Wheat mitochondrial 26S rRNA gene, complete cds	u48	mitochodrial
TaAffx.36755.1.S1_at	BJ315732	Triticum aestivum cultivar Chinese Yumai mitochondrion, complete genome	uSZA	mitochodrial
TaAffx.38708.1.S1_at	BJ214662	Triticum aestivum cultivar Chinese Yumai mitochondrion, complete genome	uSZA	mitochodrial
Ta.21667.1.S1_at	CA698015	Triticum aestivum mitochondrial DNA, complete genome	uSZA	mitochodrial
Ta.28812.1.S1_at	Y14435	Triticum aestivum mitochondrial NADH dehydrogenase subunit 2	uSZA	mitochodrial	GO:0016023	nadh dehydrogenase subunit 2
TaAffx.142720.1.S1_at	CA612194	Triticum aestivum mitochondrion, complete genome	uSZA	mitochodrial
Ta.9445.1.A1_at	BQ161598	Zea mays clone 1571008 mitochondrial chaperone BCS1 mRNA, complete cds; nuclear gene for mitochondrial product	uSZA	mitochodrial	GO:0009851	mitochondrial protein
Ta.28701.1.A1_at	CD491503	Zea mays subsp. mays genotype CMS-S mitochondrion, complete genome	uSZA	mitochodrial	GO:0006123	cytochrome c oxidase subunit 3
Ta.28651.1.S1_at	CA596721	Secale cereale mitochondrial atpA & atp9 genes	24+48+SZA	mitochondrial	GO:0016020	atp synthase complex subunit 9
Ta.14012.2.S1_a_at	BJ239223	unknown	24+48+SZA	unknown	GO:0005739	zinc finger (c3hc4-type ring finger) family protein
Ta.28951.1.S1_at	CK211465	unknown	24+48+SZA	unknown	GO:0005739	Os07g0115500 [Oryza sativa (japonica cultivar-group)]
Ta.6189.1.S1_at	BJ290215	unknown	u24	unknown	GO:0005739	senescence-associated expressed
Ta.27788.3.S1_x_at	CA723620	unknown	u48	unknown	GO:0005739	hypothetical protein SORBIDRAFT_01g006870 [Sorghum bicolor]
Ta.3853.2.S1_at	BJ248397	unknown	u48	unknown	GO:0005739	hypothetical protein SORBIDRAFT_06g015200 [Sorghum bicolor]
Ta.27788.2.S1_x_at	CA717752	unknown	u48	unknown	GO:0005739	hypothetical protein SORBIDRAFT_01g006870 [Sorghum bicolor]
TaAffx.31731.1.S1_at	CA609010	unknown	u48	unknown	GO:0005739	hypothetical protein LOC100277315 [Zea mays]
TaAffx.8112.1.S1_x_at	BQ801783	ZMU85626 Zea mays PIF-12 transposable element in r-1 (r-p) locus, complete sequence	u48	mitochondrial	GO:0005739	unknown [Zea mays]
TaAffx.36678.1.S1_at	BJ320364	unknown	uSZA	unknown	GO:0005739	hypothetical protein SORBIDRAFT_01g007470 [Sorghum bicolor]
Ta.13152.2.S1_at	CA615761	unknown	uSZA	unknown	GO:0005739	hypothetical protein [Zea mays]
Ta.9385.1.A1_at	BJ230373	unknown	uSZA	unknown	GO:0005739	atp-binding cassette
TaAffx.3720.4.S1_s_at	CA668811	unknown	24+48+SZA	unknown	GO:0005763	ribosomal protein s7
Ta.853.2.S1_at	BG909044	Ricinus communis myosin XI, putative, mRNA	uSZA	myosin	GO:0004871	unconventional myosin heavy chain
TaAffx.6988.1.S1_at	CA670860	unknown	u24	unknown	GO:0051287	nadh-plastoquinone oxidoreductase subunit 7
Ta.9951.1.S1_at	BJ235396	Zea mays clone 219731 nuclease PA3 mRNA, complete cds	24+48	nuclease	GO:0000014	bifunctional nuclease
TaAffx.132236.1.S1_at	CA646882	unknown	24+48	unknown	GO:0017111	pdr-like abc transporter
Ta.5499.1.S1_at	BJ255179	unknown	u24	unknown	GO:0005634	protein
TaAffx.15782.1.A1_at	CA721905	Barley mRNA for alcohol dehydrogenase 1(ADH1, EC 1.1.1.1)	24+48	oxidation-reduction process
Ta.22986.1.S1_x_at	BJ307901	Triticum aestivum alcohol dehydrogenase ADH1A mRNA, complete cds	24+48	oxidation-reduction process	GO:0055114	alcohol dehydrogenase
Ta.24738.2.S1_x_at	CA605311	Triticum aestivum alcohol dehydrogenase ADH2A mRNA, complete cds	24+48	oxidation-reduction process	GO:0005737	alcohol dehydrogenase adh2a
Ta.24738.3.A1_at	BQ166030	Triticum aestivum alcohol dehydrogenase ADH2A mRNA, complete cds	24+48	oxidation-reduction process
Ta.5235.1.S1_x_at	BG606752	mRNA for peroxidase precursor (prx gene), cultivar Cheyenne	24+48	oxidation-reduction process
Ta.21649.1.A1_at	CA697761	Oryza sativa Indica Group peroxidase 16 precursor protein (LOC_Os06g48030) mRNA, complete cds	24+48	oxidation-reduction process
Ta.5358.2.S1_x_at	CA625440	Zea mays clone 397172 phospholipid hydroperoxide glutathione peroxidase mRNA, complete cds	24+48	oxidation-reduction process	GO:0004602	glutathione peroxidase
Ta.24934.3.S1_at	CA695230	oxidoreductase, 2OG-Fe(II) oxygenase family protein mRNA, complete cds	24+48	oxidation-reduction process	GO:0016491	gibberellin 20-oxidase
Ta.7069.1.S1_at	CA671403	thioredoxin-like 1-2, chloroplastic-like (LOC100836377), mRNA	24+48	oxidation-reduction process	GO:0005739	thioredoxin-like 1
Ta.3232.1.S1_a_at	BJ208962	Zea mays clone 240321 oxidoreductase mRNA, complete cds	24+48	oxidation-reduction process	GO:0016023	2og-fe oxygenase family protein
Ta.23081.1.S1_x_at	CD873216	Zea mays LOC100282770 (pco131730(580)), mRNA	24+48	oxidation-reduction process	GO:0047800
TaAffx.50270.1.S1_at	CA737897	Arachis hypogaea clone Gsi115 alcohol dehydrodenase mRNA, partial cds	24+48+SZA	oxidation-reduction process
Ta.8832.1.S1_at	BJ294317	unknown	24+48+SZA	unknown	GO:0015036	nadh dehydrogenase like protein
Ta.1995.1.S1_at	CD492248	Zea mays clone 219570 endoplasmic oxidoreductin-1 precursor, mRNA, complete cds	24+SZA	oxidation-reduction process	GO:0005789	endoplasmic oxidoreductin-1
Ta.21029.1.S1_at	CA647347	Zea mays clone 505184 Grx_S2 - glutaredoxin subgroup III mRNA, complete cds	24+SZA	oxidation-reduction process
Ta.1233.1.S1_at	BT009021	Zea mays disulfide oxidoreductase/ electron carrier/ oxidoreductase (LOC100282462), mRNA	24+SZA	oxidation-reduction process	GO:0050660	pyridine nucleotide-disulphide oxidoreductase family protein
Ta.8471.1.S1_x_at	AJ613770	Zea mays Grx_I1 - glutaredoxin subgroup III (LOC100281023), mRNA	24+SZA	oxidation-reduction process
Ta.4947.1.S1_at	BT009400	Zea mays respiratory burst oxidase protein D variant beta (rbohD) mRNA, complete cds, alternatively spliced	24+SZA	oxidation-reduction process	GO:0016174	nadph oxidase
TaAffx.34482.1.S1_at	AJ602628	Arachis hypogaea clone Gsi115 alcohol dehydrodenase mRNA, partial cds	u24	oxidation-reduction process
Ta.23908.2.S1_s_at	CK157716	Capsicum annuum cv. Bardenas mRNA for lipoxygenase (lox gene)	u24	oxidation-reduction process
TaAffx.25263.1.S1_s_at	CA703621	Momordica charantia mRNA for lipoxygenase (moLOX gene)	u24	oxidation-reduction process
Ta.526.1.S1_x_at	BE604829	BLYLOXC Hordeum vulgare lipoxygenase 2 (LoxC) mRNA, complete cds	u24	oxidation-reduction process	GO:0005737	lipoxygenase 2
TaAffx.613.2.A1_s_at	CA714946	Zea mays clone 993513 peroxidase 16 precursor, mRNA, complete cds	u24	oxidation-reduction process
TaAffx.59867.1.S1_at	CA741371	genotype HW 4022 ACC oxidase mRNA, complete cds	u24	oxidation-reduction process	GO:0016491	1-aminocyclopropane-1-carboxylate oxidase
Ta.22674.1.A1_a_at	BJ226947	iron/ascorbate-dependent oxidoreductase (Hcp1) mRNA, complete cds	u24	oxidation-reduction process
Ta.425.1.S1_s_at	CK196445	Sorghum bicolor 1-aminocyclopropane-1-carboxylate oxidase (ACO2) mRNA, partial cds	u24	oxidation-reduction process
Ta.425.3.A1_at	BJ319621	Sorghum bicolor 1-aminocyclopropane-1-carboxylate oxidase (ACO2) mRNA, partial cds	u24	oxidation-reduction process
Ta.5480.1.S1_x_at	CK199090	subsp. vulgare urate oxidase mRNA, complete cds	u24	oxidation-reduction process	GO:0006144	urate oxidase
TaAffx.113847.1.A1_at	X52867	T.aestivum mitochondrial COX2 mRNA for cytochrome c oxidase subunit II	u24	oxidation-reduction process	GO:0005507	cytochrome c oxidase subunit 2
TaAffx.9452.1.S1_x_at	CA598403	Triticum aestivum allene oxide synthase (TaAOS) mRNA, complete cds	u24	oxidation-reduction process
TaAffx.113351.1.S1_x_at	CA614654	alcohol dehydrogenase ADH2A mRNA, complete cds	u48	oxidation-reduction process	GO:0005737	alcohol dehydrogenase 1
Ta.10853.1.S1_at	CD868238	Triticum aestivum alcohol dehydrogenase ADH3D mRNA, complete cds	u48	oxidation-reduction process
TaAffx.79815.1.S1_at	CA708044	mRNA for ascorbate peroxidase	u48	oxidation-reduction process
Ta.10662.1.S1_at	BE445592	Oryza sativa peroxidase (POX1) mRNA, complete cds	u48	oxidation-reduction process
Ta.8955.1.S1_at	X85227	T.aestivum pox1 gene	u48	oxidation-reduction process
Ta.5385.1.S1_at	X85228	T.aestivum pox2 gene	u48	oxidation-reduction process
Ta.4876.1.A1_x_at	X85230	T.aestivum pox4 gene	u48	oxidation-reduction process	GO:0006979	peroxidase
TaAffx.56560.1.S1_at	CA649045	Triticum aestivum class III peroxidase (Prx114-A) gene, complete cds	u48	oxidation-reduction process	GO:0016023	peroxidase
Ta.26230.1.S1_x_at	CD453005	Triticum aestivum cultivar Timgalen peroxidase precursor, gene, partial cds	u48	oxidation-reduction process	GO:0006979	peroxidase 52 expressed
Ta.22593.1.A1_at	CA661280	Triticum monococcum peroxidase 4 (POX4) mRNA, complete cds	u48	oxidation-reduction process	GO:0004601	class iii peroxidase
Ta.21505.1.S1_at	CK213957	Triticum monococcum peroxidase 5 (POX5) mRNA, partial cds	u48	oxidation-reduction process	GO:0004601	peroxidase
TaAffx.82031.1.S1_s_at	CA678575	Zea mays clone 246761 peroxidase 54 precursor, mRNA, complete cds	u48	oxidation-reduction process
Ta.21307.2.S1_x_at	CK196925	Zea mays clone 278798 peroxidase 12 precursor, mRNA, complete cds	u48	oxidation-reduction process	GO:0016023	peroxidase
TaAffx.113819.1.S1_at	CA604491	Zea mays clone 278798 peroxidase 12 precursor, mRNA, complete cds	u48	oxidation-reduction process
Ta.21307.1.S1_x_at	CK199589	Zea mays clone 278798 peroxidase 12 precursor, mRNA, complete cds	u48	oxidation-reduction process
Ta.23366.3.A1_x_at	BQ161967	Zea mays clone 346205 peroxidase 12 precursor, mRNA, complete cds	u48	oxidation-reduction process	GO:0006979	tpa: class iii peroxidase 62 precursor
Ta.7000.1.A1_at	BQ161997	Zea mays clone 346205 peroxidase 12 precursor, mRNA, complete cds	u48	oxidation-reduction process
Ta.25918.1.A1_at	CD454383	peroxidase 1-like	u48	oxidation-reduction process
Ta.4632.2.S1_a_at	CA676957	iron/ascorbate oxidoreductase DDB_G0283291-like (LOC100834781), mRNA	u48	oxidation-reduction process	GO:0009821	2-oxoglutarate-dependent dioxygenase
Ta.1071.1.S1_at	AF542185	glutaredoxin mRNA, complete cds	u48	oxidation-reduction process	GO:0005773	#NAME?
Ta.23414.1.S1_x_at	CD452900	NADP-dependent alkenal double bond reductase P1-like (LOC100828340), mRNA	u48	oxidation-reduction process	GO:0016023	nadp-dependent oxidoreductase expressed
Ta.6198.2.S1_x_at	BJ217492	Populus tremula isolate swl312-75 thioredoxin-related protein gene, partial cds	u48	oxidation-reduction process	GO:0005739	thioredoxin-related protein
Ta.5374.1.S1_at	BJ281877	Triphysaria versicolor quinone-oxidoreductase QR2 mRNA, complete cds	u48	oxidation-reduction process
Ta.25529.1.S1_at	CA624094	Zea mays clone 232989 leucoanthocyanidin reductase mRNA, complete cds	u48	oxidation-reduction process	GO:0008152	leucoanthocyanidin reductase
Ta.3232.3.S1_a_at	BJ256511	Zea mays clone 240321 oxidoreductase mRNA, complete cds	u48	oxidation-reduction process	GO:0018401	prolyl 4- expressed
Ta.1829.1.S1_at	BE515657	Zea mays clone 291904 N-acetyl-gamma-glutamyl-phosphate reductase mRNA, complete cds	u48	oxidation-reduction process
Ta.12764.1.A1_at	BQ161775	Zea mays clone 298206 peroxisomal multifunctional enzyme type 2 mRNA, complete cds	u48	oxidation-reduction process
Ta.6433.3.S1_x_at	CA680937	Zea mays clone 385681 carbonyl reductase 1 mRNA, complete cds	u48	oxidation-reduction process	GO:0016020	carbonyl reductase -like protein
Ta.6433.1.S1_a_at	BG607216	Zea mays clone 385681 carbonyl reductase 1 mRNA, complete cds	u48	oxidation-reduction process	GO:0016020	carbonyl reductase -like protein
Ta.10204.2.A1_a_at	CD453365	Zea mays cytochrome b5 reductase (NFR) mRNA, complete cds	u48	oxidation-reduction process
TaAffx.122529.1.S1_at	CA707819	Zea mays dihydroflavonol-4-reductase (LOC100285564), mRNA	u48	oxidation-reduction process	GO:0055114	cinnamoyl reductase
TaAffx.28651.1.S1_s_at	CA657822	Zea mays peptide methionine sulfoxide reductase msrB (LOC100282023), mRNA	u48	oxidation-reduction process	GO:0006979	methionine sulfoxide reductase b
Ta.20239.1.S1_a_at	CN009877	Zea mays thioredoxin H-type 5 (LOC100285760), mRNA	u48	oxidation-reduction process	GO:0045454	thioredoxin h-type 5
Ta.30531.1.A1_at	CK196859	(-)-isopiperitenone reductase-like (LOC101758448), mRNA	u48	oxidation-reduction process	GO:0016020	carbonyl reductase 1
Ta.9107.2.S1_a_at	BJ307565	ACC oxidase (ACO2c) mRNA, complete cds	u48	oxidation-reduction process
Ta.10389.2.S1_at	CD920002	aldo-keto reductase family 4 member C9-like	u48	oxidation-reduction process
Ta.25672.1.A1_at	BQ169143	glutaredoxin domain-containing cysteine-rich protein CG31559-like	u48	oxidation-reduction process
TaAffx.55701.1.S1_at	CA662764	MZETOXR Zea mays NADPH HC-toxin reductase mRNA, complete cds	u48	oxidation-reduction process	GO:0044237	nadph hc toxin reductase
Ta.10389.1.S1_at	CD373448	Oryza sativa Indica Group aldo-keto reductase (AKR2) mRNA, complete cds	u48	oxidation-reduction process
TaAffx.111593.1.S1_at	BE418652	oxidoreductase, 2OG-Fe oxygenase family protein (LOC100281191), mRNA	u48	oxidation-reduction process
Ta.1170.1.S1_at	BT009354	sulfite oxidase-like	u48	oxidation-reduction process	GO:0006790	sulfite oxidase
Ta.28799.1.S1_a_at	BJ219528	Theobroma cacao 2-oxoglutarate and Fe(II)-dependent oxygenase superfamily protein (TCM_005927) mRNA, complete cds	u48	oxidation-reduction process
Ta.2706.1.S1_a_at	BJ254536	Oryza sativa Japonica Group mRNA for monodehydroascorbate reductase, partial cds	u48	oxidation-reduction process	GO:0015036	monodehydroascorbate reductase
Ta.23081.2.S1_a_at	BJ309300	Zea mays LOC100282770 (pco131730(580)), mRNA	u48	oxidation-reduction process	GO:0055114	protein
Ta.30866.1.S1_at	CN011234	Oryza australiensis DNA, ADH1 region, complete sequence, strain: W0008	uSZA	oxidation-reduction process
Ta.12757.1.A1_s_at	CD935100	Hordeum vulgare subsp. vulgare mRNA for lipoxygenase-like protein (lox gene)	uSZA	oxidation-reduction process
Ta.13302.1.S1_at	BQ801428	S.oleracea mRNA for peroxidase, clone PC56	uSZA	oxidation-reduction process
Ta.5406.1.S1_at	CK195780	Zea mays clone 284600 peroxidase 66 precursor, mRNA, complete cds	uSZA	oxidation-reduction process
Ta.5138.2.S1_a_at	CA647246	Zea mays clone 346205 peroxidase 12 precursor, mRNA, complete cds	uSZA	oxidation-reduction process	GO:0016023	bacterial-induced peroxidase precursor
Ta.5633.1.S1_a_at	BG904383	H.vulgare gene for nitrate reductase	uSZA	oxidation-reduction process
TaAffx.121266.1.S1_s_at	BG906019	Lolium perenne laccase LAC5-4 mRNA, complete cds	uSZA	oxidation-reduction process	GO:0005507	laccase 1
Ta.21702.1.S1_at	CA698736	Rosa hybrid cultivar putative laccase mRNA, complete cds	uSZA	oxidation-reduction process
Ta.10549.1.A1_x_at	CA609877	Saccharum officinarum mitochondrial alternative oxidase 1b mRNA, complete cds; nuclear gene for mitochondrial product	uSZA	oxidation-reduction process
Ta.28112.1.S1_at	CK212220	Saccharum officinarum mitochondrial alternative oxidase 1d mRNA, complete cds; nuclear gene for mitochondrial product	uSZA	oxidation-reduction process	GO:0046872	alternative oxidase
Ta.14035.1.S1_at	BJ295552	Triticum aestivum cultivar Xiaoyan 54 B-genome cytokinin oxidase 2 (CKX2)	uSZA	oxidation-reduction process
Ta.3696.3.S1_a_at	CA647018	Zea mays clone 1549120 proline oxidase mRNA, complete cds	uSZA	oxidation-reduction process	GO:0006537	proline dehydrogenase
Ta.10098.2.S1_a_at	BQ842009	Zea mays clone 230269 disulfide oxidoreductase/ electron carrier/ oxidoreductase mRNA, complete cds	uSZA	oxidation-reduction process	GO:0003677	dna-binding protein phosphatase 2c
Ta.25158.1.S1_at	CA626216	Zea mays clone 281672 thioredoxin mRNA, complete cds	uSZA	oxidation-reduction process
Ta.1730.1.A1_at	CA721726	Zea mays clone 505184 Grx_S2 - glutaredoxin subgroup III mRNA, complete cds	uSZA	oxidation-reduction process
Ta.21626.1.S1_at	CD864070	Zea mays COX VIIa-like protein	uSZA	oxidation-reduction process
Ta.5724.1.S1_at	BJ288427	Zea mays cytochrome P450 monooxygenase CYP72A28 gene, partial cds	uSZA	oxidation-reduction process	GO:0020037	cytochrome p450 cyp72a28v3
Ta.8990.1.S1_at	AL828936	unknown	uSZA	unknown	GO:0045454	grx_i1 - glutaredoxin subgroup iii
Ta.9997.1.S1_x_at	BJ236352	Oryza sativa Japonica Group cDNA, clone: J100067M12, full insert sequence	uSZA	oxidation-reduction process	GO:0005777	b12d protein
TaAffx.54157.2.S1_at	CA663807	Triticum aestivum N-1 mRNA for cytochrome P450, complete cds	24+48	p450	GO:0004497	cytochrome p450
TaAffx.105598.1.S1_at	CA732213	Zea mays clone 1557311 cytochrome P450 CYP94C20 mRNA, complete cds	24+48	p450	GO:0016023	cytochrome p450
Ta.5735.1.S1_x_at	BJ288719	Zea mays clone 1613544 cytochrome P450 CYP71Y10 mRNA, complete cds	24+48	p450	GO:0020037	cytochrome p450
Ta.25469.1.S1_at	AY437442	Triticum aestivum cultivar Ning 7840 cytochrome P450 mRNA, complete cds	24+SZA	p450	GO:0020037	cytochrome p450
Ta.26216.1.A1_at	CD452876	Lolium rigidum clone FHH-t putative cytochrome P450 mRNA, complete cds	u24	p450
Ta.5735.2.S1_at	CA645663	Zea mays clone 1669764 cytochrome P450 CYP71W7 mRNA, complete cds	u24	p450
Ta.20769.1.S1_at	CK194353	mRNA for cytochrome P450 (CYP98A10 gene)	u48	p450
Ta.21689.1.S1_at	CA698386	Z.mays CYP71C4 mRNA for cytochrome P-450	u48	p450
TaAffx.108591.1.S1_x_at	CD877874	Zea mays clone 1585325 cytochrome P450 CYP84A33v1 mRNA, complete cds	u48	p450
Ta.8859.1.S1_at	BQ162524	Zea mays clone 302744 cytochrome P450 CYP71C3v2 mRNA, complete cds	u48	p450
TaAffx.53675.1.S1_at	CK208322	Oryza sativa mRNA for cytochrome P450 (dwf1 gene)	uSZA	p450
TaAffx.63970.1.A1_at	CK163758	Zea mays clone 1557311 cytochrome P450 CYP94C20 mRNA, complete cds	uSZA	p450	GO:0016491	cytochrome p450
Ta.18630.1.A1_x_at	CK211309	Zea mays clone 315053 cytochrome P450 CYP74A18 mRNA, complete cds	uSZA	p450	GO:0009978	allene oxide synthase
Ta.13300.1.S1_at	BQ483522	Lr34 locus, partial sequence	24+48	pathogen response
TaAffx.104648.1.S1_at	BE420254	H.vulgare mRNA for pathogenic related protein in response to Blumeria	24+48	pathogen response
Ta.19026.1.S1_at	CA646150	Hordeum vulgare subsp. vulgare rust resistance gene ABC1041 (ABC1041) gene, complete cds	24+48	pathogen response
Ta.10639.2.S1_at	BJ255023	Secale cereale thaumatin-like protein 2 precursor (TLP2) mRNA, complete cds	24+48	pathogen response
Ta.27343.1.S1_at	BJ275567	Solanum tuberosum ACRE 276-like protein mRNA, complete cds	24+48	pathogen response
Ta.20909.2.S1_x_at	CA736348	Triticum aestivum cultivar Glenlea Lr34 locus, partial sequence	24+48	pathogen response
TaAffx.98004.1.S1_at	BQ801268	Ficus awkeotsang thaumatin-like protein isoform 1 mRNA, complete cds	24+48+SZA	pathogen response	GO:0008270	multiple stress-responsive zinc-finger protein isap1
Ta.6975.1.A1_at	BJ319072	Lr34 locus, partial sequence	24+SZA	pathogen response
Ta.2704.1.S1_x_at	X59133	T.durum Desf. (Siliana) Dehydrin mRNA, clone pTd27e	24+SZA	stress response
TaAffx.46097.1.S1_at	CD900463	T.durum Desf. (Siliana) Dehydrin mRNA, clone pTd27e	24+SZA	stress response
Ta.30942.1.S1_a_at	BE515762	Triticum aestivum WPR4b gene	24+SZA	pathogen response
TaAffx.128724.1.S1_at	CD881808	disease resistance-related protein mRNA, complete cds	SZA+48	pathogen response
Ta.13546.1.A1_at	BQ162396	Vitis vinifera putative hypersensitive-induced response protein (HIR) mRNA, partial cds	SZA+48	pathogen response
TaAffx.70139.1.S1_at	AJ615974	cultivar Glenlea Lr34 locus, partial sequence	u24	pathogen response
TaAffx.43049.1.A1_at	CD492198	disease resistance protein RPP13-like (LOC100826041), miscRNA	u24	pathogen response
Ta.18239.1.S1_at	CA632242	Hordeum vulgare subsp. vulgare Rpg4 gene, complete sequence; RGA1 (RGA1) gene, complete cds; Rpg5 gene, complete sequence; PP2C (PP2C) gene, complete cds; and ADF3 gene, complete sequence	u24	pathogen response
Ta.26049.1.S1_a_at	CD454952	T.durum Desf. (Siliana) Dehydrin mRNA, clone pTd16	u24	stress response
Ta.16827.1.S1_s_at	CA613726	Triticum aestivum cultivar Renan Lr34 locus, partial sequence	u24	pathogen response
Ta.25180.1.S1_at	CA644570	Triticum turgidum subsp. durum Pm3 locus, genomic sequence	u24	pathogen response
TaAffx.15939.1.A1_at	BJ294400	Triticum turgidum subsp. durum Pm3 locus, genomic sequence	u24	pathogen response
Ta.18600.1.S1_at	CA639440	LZ-NBS-LRR class RGA, NBS-LRR class RGA, HCBT-like putative defense response protein, and putative alliin lyase genes, complete cds; and unknown genes	u48	pathogen response
Ta.7999.2.S1_a_at	CA697600	LZ-NBS-LRR class RGA, NBS-LRR class RGA, HCBT-like putative defense response protein, and putative alliin lyase genes, complete cds; and unknown genes	u48	pathogen response	GO:0016023	adipocyte plasma membrane-associated
Ta.2822.2.S1_at	CD901708	cultivar Renan Lr34 locus, partial sequence	u48	pathogen response
Ta.16472.1.S1_s_at	CA606887	H.vulgare mRNA for pathogenic related protein in response to Blumeria	u48	pathogen response
Ta.20696.3.S1_s_at	CA598744	Oryza sativa Indica Group Pi21 gene for Pi21 protein, complete cds, susceptible allele	u48	pathogen response
Ta.25288.1.S1_at	CD453675	Oryza sativa Japonica Group gene for LRR binding protein, complete cds, cultivar: Kahei	u48	pathogen response	GO:0016023	lrr binding protein
TaAffx.82829.1.S1_at	CA666316	putative disease resistance protein RGA1-like (LOC100836947), miscRNA	u48	pathogen response	GO:0005488	cc-nbs-lrr resistance protein
Ta.13013.2.S1_x_at	CA613496	Triticum aestivum cultivar Xingzi9104 pathogenesis related protein 10 (PR10) mRNA, complete cds	u48	pathogen response	GO:0006952	pathogenesis-related protein 1
Ta.4328.1.S1_x_at	BJ277748	Triticum aestivum cultivar Xingzi9104 pathogenesis related protein 10 (PR10) mRNA, complete cds	u48	pathogen response	GO:0006952	pathogenesis-related protein 1
TaAffx.37354.1.S1_at	BJ283779	Triticum aestivum PST19 (Pst19), LRR19 (Lrr19), TAK19-1 (Tak19-1), and LRK19 (Lrk19) genes, complete cds	u48	pathogen response
Ta.25774.1.S1_at	CD373859	Vitis vinifera MLO-like protein 1 (MLO1) mRNA, complete cds	u48	pathogen response	GO:0006284	mlo1 calmodulin binding
Ta.27345.1.S1_at	CA745732	Vitis vinifera MLO-like protein 1 (MLO1) mRNA, complete cds	u48	pathogen response	GO:0006952	seven transmembrane protein mlo8
TaAffx.8993.1.S1_at	CA616697	disease resistance protein At4g33300-like (LOC101772666), mRNA	u48	pathogen response	GO:0051707	leucine rich repeat family expressed
TaAffx.66086.1.S1_at	BJ208413	putative disease resistance RPP13-like protein 2	u48	pathogen response
Ta.28810.1.S1_at	CD916221	Secale cereale em-R1 gene, exons 1-2, EMREC19	u48	pathogen response	GO:0009737	early-methionine-labelled polypeptide
TaAffx.78889.1.S1_at	CA647676	TIR-NBS-LRR class disease resistance protein mRNA, complete cds	uSZA	pathogen response	GO:0005739	hypothetical protein SORBIDRAFT_02g034690 [Sorghum bicolor]
TaAffx.32426.1.S1_at	CA595205	Hordeum vulgare subsp. vulgare Adf2 (Rpg4), RGA1, NBS-LRR-S/TPK stem rust resistance protein (Rpg5), and ADF3 genes, complete cds	uSZA	pathogen response	GO:0043231	c2h2 zinc finger protein
Ta.22401.1.S1_at	CA742299	Hordeum vulgare subsp. vulgare Rpg4 gene, complete sequence; RGA1 (RGA1) gene, complete cds; Rpg5 gene, complete sequence; PP2C (PP2C) gene, complete cds; and ADF3 gene, complete sequence	uSZA	pathogen response
Ta.28212.1.S1_x_at	BJ272457	Linum usitatissimum pathogenesis related protein 1 (PR1) gene, partial cds	uSZA	pathogen response
Ta.23127.1.S1_at	CD937921	Oryza sativa harpin induced gene 1 homolog (Hin1) mRNA, complete cds	uSZA	pathogen response
TaAffx.16090.1.S1_at	BQ168711	Poncirus trifoliata citrus tristeza virus resistance gene locus, complete sequence	uSZA	pathogen response
Ta.9882.1.S1_at	BJ233679	Solanum sp. VFNT truncated NBS-LRR resistance protein-like protein (Mi-1.6) gene, complete cds	uSZA	pathogen response	GO:0032453	transcription factor
Ta.8375.1.S1_at	BQ161808	Triticum aestivm Mla-like gene, partial sequence	uSZA	pathogen response	GO:0006468	protein kinase domain containing protein
Ta.22825.1.S1_at	AL830010	Triticum aestivum cultivar Renan Lr34 locus, partial sequence	uSZA	pathogen response
TaAffx.74416.2.S1_at	CA642577	Triticum turgidum subsp. durum Pm3 locus, genomic sequence	uSZA	pathogen response
TaAffx.78951.1.S1_at	CA723870	Triticum urartu isolate TU6735_RGA2 resistance protein RGA2 gene, complete cds	uSZA	pathogen response	GO:0006952	resistance protein rga2
Ta.13947.1.S1_at	BQ744506	Zea mays clone 1624645 avr9/Cf-9 rapidly elicited protein 137 mRNA, complete cds	uSZA	pathogen response
Ta.23127.2.S1_x_at	CA644702	Zea mays clone 299263 harpin inducing protein mRNA, complete cds	uSZA	pathogen response
Ta.11707.1.A1_x_at	BQ170638	Zea mays clone 318793 harpin-induced protein mRNA, complete cds	uSZA	pathogen response
Ta.6043.1.S1_at	CD935024	Zea mays clone 332023 NDR1/HIN1-Like protein 2 mRNA, complete cds	uSZA	pathogen response
Ta.2931.1.A1_at	CD877984	Zea mays NBS-LRR type disease resistance protein (MRPR1) mRNA, complete cds	uSZA	pathogen response	GO:0016023	nb-arc domain containing expressed
Ta.9122.1.S1_x_at	CK208308	arogenate dehydratase 6 mRNA, complete cds	24+48	Phenylpropanoid	GO:0009094	prephenate dehydratase
TaAffx.128418.95.S1_at	CA731337	Betula luminifera cinnamoyl CoA reductase (CCR) mRNA, complete cds	24+48	Phenylpropanoid	GO:0044237	cinnamoyl reductase
Ta.25763.1.S1_at	CD373822	Hordeum vulgare leucoanthocyanidin dioxygenase-like protein mRNA, complete cds	24+48	Phenylpropanoid	GO:0055114	2og-fe oxygenase family expressed
Ta.2659.1.S1_at	BE420383	Phleum pratense cinnamyl alcohol dehydrogenase gene, partial cds	24+48	Phenylpropanoid
Ta.23059.1.S1_x_at	CA608281	Zea mays clone 1411760 4,5-DOPA dioxygenase extradiol mRNA, complete cds	24+48	Phenylpropanoid
Ta.16968.1.A1_at	CA616158	4-coumarate--CoA ligase-like 4-like (LOC101776359), mRNA	24+48	Phenylpropanoid
Ta.21061.1.S1_x_at	CA641989	Zea mays clone 345935 trans-cinnamate 4-monooxygenase mRNA, complete cds	24+48+SZA	Phenylpropanoid	GO:0020037	trans-cinnamate 4-monooxygenase
Ta.1509.1.S1_at	BJ239965	Zea mays clone 424866 strictosidine synthase 1 precursor, mRNA, complete cds	24+SZA	Phenylpropanoid	GO:0016023	adipocyte plasma membrane-associated
Ta.7022.1.S1_s_at	BJ281221	H.vulgare mRNA for phenylalanine ammonia-lyase, pal6	SZA+48	Phenylpropanoid	GO:0005737	phenylalanine ammonia-lyase
TaAffx.45277.1.S1_x_at	BJ231180	Phyllostachys edulis phenylalanine ammonia-lyase gene, partial cds	SZA+48	Phenylpropanoid	GO:0005737	phenylalanine ammonia-lyase
Ta.20429.1.S1_at	CK197611	T.aestivum PAL gene, coding region	SZA+48	Phenylpropanoid
Ta.28046.1.A1_at	BQ161844	T.aestivum PAL gene, coding region	SZA+48	Phenylpropanoid	GO:0005737	phenylalanine ammonia-lyase
Ta.27412.1.S1_at	BJ274534	Zea mays clone 396901 tryptophan biosynthesis protein trpCF mRNA, complete cds	u24	Phenylpropanoid	GO:0004640	phosphoribosylanthranilate isomerase
TaAffx.89610.1.S1_at	AL823263	agmatine coumaroyltransferase-2-like (LOC102708644), mRNA	u24	Phenylpropanoid
TaAffx.29050.1.S1_s_at	CA651583	TaACT-1D mRNA for agmatine coumaroyltransferase, partial cds	u48	phenylpropanoid	GO:0016747	agmatine coumaroyltransferase
Ta.21217.1.S1_at	CA659974	Setaria italica cinnamoyl-CoA reductase 1-like (LOC101773996), mRNA	u48	Phenylpropanoid
Ta.9423.1.A1_at	CK193717	agmatine coumaroyltransferase-2-like (LOC100842493), mRNA	u48	Phenylpropanoid	GO:0016747	agmatine coumaroyltransferase
TaAffx.52200.1.S1_at	CA711372	cultivar H4564 cinnamoyl-CoA reductase mRNA, complete cds	u48	Phenylpropanoid	GO:0055114	cinnamoyl- reductase
TaAffx.30205.4.S1_at	CA723467	Lolium perenne 4-coumarate--CoA ligase 4CL3 mRNA, complete cds	u48	Phenylpropanoid
TaAffx.108615.1.S1_at	CA686185	Phyllostachys edulis phenylalanine ammonia-lyase gene, partial cds	u48	Phenylpropanoid	GO:0005737	phenylalanine ammonia-lyase
TaAffx.24244.1.S1_at	CA723299	Pleioblastus maculosoides phenylalanine ammonia-lyase (PAL1) gene, complete cds	u48	Phenylpropanoid
Ta.28182.1.A1_x_at	BJ318940	T.aestivum PAL gene	u48	Phenylpropanoid	GO:0005737	phenylalanine ammonia-lyase
Ta.303.2.S1_x_at	CA668994	Wheat gstA1 gene for glutathione-S-transferase	u48	Phenylpropanoid	GO:0004364	glutathione transferase
Ta.303.1.S1_at	BG906281	Wheat gstA1 gene for glutathione-S-transferase	u48	Phenylpropanoid
Ta.303.3.S1_x_at	AJ610447	Wheat gstA2 gene for glutathione-S-transferase	u48	Phenylpropanoid	GO:0004364	glutathione transferase
Ta.21061.3.S1_at	CA645355	Zea mays trans-cinnamate 4-monooxygenase (LOC100284998), mRNA	u48	Phenylpropanoid
TaAffx.51547.1.S1_at	CN012044	Zea mays trans-cinnamate 4-monooxygenase (LOC100284998), mRNA	u48	Phenylpropanoid	GO:0020037	trans-cinnamate 4-monooxygenase
Ta.21061.2.S1_x_at	CA612260	Zea mays trans-cinnamate 4-monooxygenase (LOC100284998), mRNA	u48	Phenylpropanoid
TaAffx.128576.1.S1_at	BE585530	S-norcoclaurine synthase 1-like	u48	Phenylpropanoid	GO:0055114	2og-fe oxygenase family expressed
Ta.5546.1.S1_a_at	CK165182	S-norcoclaurine synthase 1-like (LOC103652111), mRNA	u48	Phenylpropanoid	GO:0016491	flavonol synthase flavanone 3-
TaAffx.58255.1.S1_x_at	CA621136	trans-cinnamate 4-monooxygenase (LOC100282780), mRNA	u48	Phenylpropanoid	GO:0020037	cinnamic acid 4-hydroxylase
TaAffx.111860.1.S1_at	CA631834	Setaria italica cinnamoyl-CoA reductase 1-like (LOC101773996), mRNA	uSZA	Phenylpropanoid	GO:0044237	hypothetical protein OsI_31870 [Oryza sativa Indica Group]
Ta.7022.2.S1_at	BF199967	H.vulgare mRNA for phenylalanine ammonia-lyase, pal6	uSZA	Phenylpropanoid
TaAffx.131379.1.A1_at	CK198174	H.vulgare mRNA for phenylalanine ammonia-lyase, pal6	uSZA	Phenylpropanoid
TaAffx.110175.1.S1_at	CA662753	H.vulgare partial PAL mRNA for phenylalanine ammonia-lyase (1777 bp)	uSZA	Phenylpropanoid	GO:0005737	phenylalanine ammonia-lyase
TaAffx.92008.1.A1_s_at	CK163994	T.aestivum PAL gene	uSZA	Phenylpropanoid
Ta.7022.3.S1_at	BJ319555	T.aestivum PAL gene, coding region	uSZA	Phenylpropanoid
Ta.9332.2.A1_at	CK163877	Triticum monococcum epidermal p-coumarate 3-hydroxylase mRNA, partial cds	uSZA	Phenylpropanoid
TaAffx.128729.1.S1_at	BJ282379	Zea mays genotype Mo17 cinnamoyl-CoA reductase (ccr2) gene, promoter region, exons 1 through 5, and complete cds	uSZA	Phenylpropanoid	GO:0008152	cinnamoyl- reductase
Ta.22628.1.S1_at	CA690208	mRNA for Inositol 1,3,4-Trisphosphate 5/6 Kinase	24+48	Phospholipid
Ta.5358.1.S1_a_at	CK216705	Hordeum vulgare BarPHGPX mRNA for phospholipid hydroperoxide glutathione peroxidase-like protein, complete cds	24+48	Phospholipid
Ta.7703.2.S1_x_at	CK163974	Hordeum vulgare mRNA for allene oxide cyclase (aoc gene)	24+48	jasmonate	GO:0009695	allene oxide cyclase
Ta.30738.1.S1_x_at	CA635391	Zea mays clone 283142 lipid transfer protein mRNA, complete cds	24+48	Phospholipid
Ta.22537.1.S1_x_at	CA632198	Zea mays clone 283142 lipid transfer protein mRNA, complete cds	24+48	Phospholipid
Ta.21245.1.S1_at	CA662817	H.vulgare mRNA for lipid transfer protein 7a2b	24+48+SZA	Phospholipid
Ta.24254.1.S1_a_at	CA616263	Zea mays FAD8 gene for fatty acid desaturase, partial cds	24+48+SZA	Phospholipid
Ta.21064.2.S1_at	CD868281	Zea mays fatty acid desaturase7 (fad7), mRNA	24+48+SZA	Phospholipid
Ta.7088.1.S1_at	CK205722	lecithin retinol acyltransferase domain protein mRNA, complete cds	24+SZA	Phospholipid
Ta.6144.1.S1_a_at	CA722147	mRNA for Inositol 1,3,4-Trisphosphate 5/6 Kinase	24+SZA	Phospholipid
Ta.21635.1.S1_at	CA653294	Zea mays clone 273831 serine acetyltransferase 3 mRNA, complete cds	24+SZA	Phospholipid
Ta.24038.1.A1_at	CA722616	mRNA for Inositol 1,3,4-Trisphosphate 5/6 Kinase	u24	Phospholipid
Ta.13362.1.S1_at	BT009396	Hordeum vulgare mRNA for allene oxide synthase (aos gene)	u24	jasmonate
Ta.4424.1.A1_x_at	CK205365	Zea mays clone 227204 phosphoglycerate mutase-like protein mRNA, complete cds	u24	Phospholipid
Ta.30410.1.A1_at	CK209142	Zea mays clone 440710 lipid phosphate phosphatase 3 mRNA, complete cds	u24	Phospholipid
Ta.1360.1.S1_x_at	BE426019	Zea mays clone 997316 nonspecific lipid-transfer protein AKCS9 precursor, mRNA, complete cds	u24	Phospholipid	GO:0006869	nonspecific lipid-transfer protein akcs9 precursor
Ta.20492.3.S1_x_at	CA602684	histone acetyltransferase KAT2A-like (LOC101764593), mRNA	u24	Phospholipid
Ta.6147.1.S1_x_at	BQ619937	lipid phosphate phosphatase 2-like (LOC102719773), mRNA	u24	Phospholipid
Ta.21167.1.S1_at	CD452930	phosphatidylserine decarboxylase proenzyme 3-like (LOC101766397), mRNA	u24	Phospholipid	GO:0046872	phosphatidylserine decarboxylase
Ta.10270.2.A1_a_at	CA733411	O-acyltransferase (WSD1-like) family protein mRNA, complete cds	u48	Phospholipid
Ta.20954.1.S1_at	CA639877	Chlorella vulgaris microsomal delta12 fatty acid desaturase (FAD2) gene, exons 1 through 8 and partial cds	u48	Phospholipid
Ta.28108.1.S1_at	CA619092	H.vulgare (pMaW25) mRNA for beta-ketoacyl-ACP synthase	u48	Phospholipid
TaAffx.121758.1.S1_at	BF482518	Hordeum vulgare BarPHGPX mRNA for phospholipid hydroperoxide glutathione peroxidase-like protein, complete cds	u48	Phospholipid
Ta.7703.3.S1_x_at	AJ614506	Hordeum vulgare mRNA for allene oxide cyclase (aoc gene)	u48	jasmonate	GO:0009695	allene oxide cyclase
Ta.7703.1.S1_x_at	BJ241555	Hordeum vulgare mRNA for allene oxide cyclase (aoc gene)	u48	jasmonate	GO:0009695	allene oxide cyclase
TaAffx.87189.1.S1_at	CA594325	Lethenteron camtschaticum MBL mRNA for mannose-binding lectin, complete cds	u48	Phospholipid
Ta.29485.1.S1_at	CK211848	non-specific lipid-transfer protein-like protein At5g64080-like (LOC100842687), mRNA	u48	Phospholipid
TaAffx.9160.1.S1_at	CA604803	Oryza sativa fatty acid alpha-oxidase mRNA, complete cds	u48	Phospholipid	GO:0006979	alpha- expressed
Ta.22968.1.S1_at	CA614519	Oryza sativa Japonica Group ltp2 gene for lipid transfer protein, cultivar Giang bau	u48	Phospholipid
Ta.21788.1.S1_at	CA702497	phospholipid-transporting ATPase 1-like (LOC100839368), mRNA	u48	Phospholipid
TaAffx.84150.1.S1_at	CA643746	Triticum urartu clone BAC 059G16 plastid acetyl-CoA carboxylase (Acc-1) gene, complete cds; nuclear gene for plastid product	u48	Phospholipid
TaAffx.131611.1.S1_at	BQ281041	Zea mays PVR3-like protein (LOC100284641), mRNA	u48	Phospholipid
TaAffx.131611.4.S1_at	CA647056	Zea mays PVR3-like protein (LOC100284641), mRNA	u48	Phospholipid
TaAffx.113890.1.S1_x_at	CA644822	Zea mays PVR3-like protein (LOC100284641), mRNA	u48	Phospholipid	GO:0016023	pvr3-like protein
Ta.8141.1.S1_x_at	CA611480	Zea mays PVR3-like protein (LOC100286201), mRNA	u48	Phospholipid	GO:0016023	pvr3-like protein
Ta.30790.1.S1_at	CK195596	Cucumis sativus mRNA for patatin-like protein, partial	u48	Phospholipid
Ta.8889.2.A1_a_at	BQ579597	non-specific lipid-transfer protein-like	u48	Phospholipid	GO:0012505	lipid binding protein
TaAffx.61713.1.S1_at	CA685223	Arachis hypogaea soluble diacylglycerol acyltransferase (DGAT3) mRNA, complete cds	uSZA	Phospholipid	GO:0005739	defense-related protein
Ta.4096.1.S1_at	CA641552	glycolipid transfer protein domain-containing protein 1-like	uSZA	Phospholipid	GO:0017089	at4g39670 t19p19_60
Ta.3172.1.S1_at	BJ224574	Solanum tuberosum PCR30 patatin protein mRNA, partial cds	uSZA	Phospholipid
Ta.8564.2.S1_at	BQ483534	Triticum aestivum clone BAC 1354M21 cytosolic acetyl-CoA carboxylase (Acc-2) and putative amino acid permeases genes, complete cds	uSZA	Phospholipid
Ta.29470.1.S1_x_at	CA635897	Triticum aestivum mRNA for putative acyl transferase 6 (acT6 gene)	uSZA	Phospholipid
Ta.6521.2.S1_at	CA648110	Vitis vinifera GEM-like 1 mRNA, complete cds	uSZA	Phospholipid
Ta.3174.1.S1_at	BJ275078	Zea mays clone 272506 phosphatidylserine synthase 2 mRNA, complete cds	uSZA	Phospholipid	GO:0016020	phosphatidylserine synthase 2
Ta.9588.1.A1_at	CD878085	Zea mays clone 394708 patatin T5 precursor, mRNA, complete cds	uSZA	Phospholipid	GO:0016787	latex protein allergen
Ta.9749.1.A1_at	BJ229752	Zea mays triacylglycerol lipase (LOC100284875), mRNA	uSZA	Phospholipid	GO:0005739	triacylglycerol lipase
Ta.13326.2.S1_a_at	CA662237	unknown	u48	unknown	GO:0009536	2 (arabidopsis thaliana glutamine dumper 2)
Ta.29553.1.S1_s_at	CA721206	unknown	u48	unknown	GO:0009536	hypothetical protein LOC100275427 [Zea mays]
Ta.28316.2.S1_x_at	BJ251154	unknown	u48	unknown	GO:0009536	having alternative splicing products
TaAffx.80650.1.S1_at	CA694407	unknown	u48	unknown	GO:0009536	lectin-like protein
TaAffx.38265.4.S1_at	BJ246936	unknown	u48	unknown	GO:0009536	math domain containing protein
TaAffx.15836.1.S1_at	BQ803322	unknown	uSZA	unknown	GO:0009536	unknown [Zea mays]
TaAffx.130052.2.S1_at	CA733201	unknown	uSZA	unknown	GO:0009536	c2h2 zinc finger protein
Ta.13152.1.S1_x_at	BQ168910	unknown	uSZA	unknown	GO:0009536	hypothetical protein SORBIDRAFT_09g005330 [Sorghum bicolor]
Ta.11016.1.S1_at	BQ168385	Cucumis melo polygalacturonase precursor (MPG1) mRNA, complete cds	uSZA	polygalacturonase
TaAffx.128803.1.S1_at	CD863540	Medicago truncatula gene for Narf-like protein	u24	post-translational	GO:0055114	narf-like protein
Ta.14053.1.S1_a_at	CA746772	Triticum aestivum polyphenol oxidase (Ppo) gene, Ppo-A1b allele, complete cds	u48	PPO
Ta.16112.1.S1_at	CA599407	subtilisin-like protease-like (LOC100834549), mRNA	24+48	protease	GO:0042802	subtilisin-like protease
Ta.26911.1.S1_at	CD373512	Zea mays clone 221947 peptidase family M48 containing protein mRNA, complete cds	24+48	protease	GO:0008233	peptidase family m48 containing protein
TaAffx.4531.1.S1_at	CA738667	Antheraea yamamai vdp mRNA for vitellin-degrading protease, partial cds	24+SZA	protease	GO:0005739	membrane protein ch1-like
Ta.3504.1.A1_at	CK163751	Hordeum vulgare asparaginase gene, complete cds	24+SZA	protease	GO:0004067	peptidase asparaginase 2
Ta.7153.1.S1_at	CK199485	H.vulgare gene encoding serine carboxypeptidase II, CP-MII	u24	protease
Ta.9159.1.A1_at	BJ229895	H.vulgare gene encoding serine carboxypeptidase II, CP-MII	u24	protease
Ta.25320.2.A1_at	BJ281953	serine carboxypeptidase-like 12-like (LOC102701347), mRNA	u24	protease	GO:0005739	serine carboxypeptidase family expressed
Ta.28814.1.S1_a_at	CA620583	Actinidia deliciosa cysteine protease Cp5 mRNA, complete cds	u48	protease
Ta.5812.1.A1_at	CA659848	Hordeum vulgare subsp. vulgare mRNA for papain-like cysteine proteinase (pap-13 gene)	u48	protease
Ta.5148.3.S1_x_at	CA640435	Oryza sativa Rep1 gene for cysteine endopeptidase, complete cds	u48	protease	GO:0016023	cysteine protease
TaAffx.66205.2.S1_s_at	CA641710	Ricinus communis D-alanyl-D-alanine carboxypeptidase, putative, mRNA	u48	protease	GO:0012505	intracellular family
Ta.10909.1.S1_s_at	CD883155	Wheat putative protease mRNA, particial cds	u48	protease
Ta.26335.1.S1_a_at	CA611191	Zea mays aspartic proteinase nepenthesin-1 (LOC100284558), mRNA	u48	protease	GO:0009536	hypothetical protein OsJ_14967 [Oryza sativa Japonica Group]
TaAffx.123151.1.S1_at	BE427159	Zea mays clone 260361 aspartic proteinase nepenthesin-1 precursor, mRNA, complete cds	u48	protease	GO:0016023	aspartyl protease
TaAffx.113474.1.S1_at	CK206047	Zea mays clone 296671 aspartic proteinase nepenthesin-1 precursor, mRNA, complete cds	u48	protease	GO:0016023	chloroplast nucleoid dna-binding protein cnd41
Ta.693.2.S1_a_at	BG908673	Zea mays clone 338302 metallopeptidase mRNA, complete cds	u48	protease	GO:0016023	allantoate amidohydrolase
Ta.21353.1.S1_at	CA662086	Zea mays clone 394835 threonine endopeptidase mRNA, complete cds	u48	protease
Ta.9132.3.S1_s_at	CA640252	Zea mays glutamate carboxypeptidase 2 (LOC100280900), mRNA	u48	protease
Ta.693.3.S1_a_at	CA659913	Zea mays metallopeptidase (LOC100284878), mRNA	u48	protease	GO:0016023	allantoate amidohydrolase
Ta.693.1.S1_at	BG908674	Zea mays metallopeptidase (LOC100284878), mRNA	u48	protease	GO:0016023	allantoate amidohydrolase
Ta.26338.1.A1_at	CD490756	Zea mays subsp. parviglumis isolate mpi_Z2 maize proteinase inhibitor (mpi) gene, complete cds	u48	protease
Ta.26335.2.S1_at	CD490745	aspartic proteinase nepenthesin-1-like , misc_RNA	u48	protease	GO:0009536	chloroplast nucleoid dna binding protein
Ta.9616.1.S1_a_at	BJ252729	clone 984875 cysteine-type peptidase mRNA, complete cds	u48	protease
Ta.28316.1.S1_at	BJ230170	metacaspase-1-like (LOC102701251), misc_RNA	u48	protease	GO:0009536	having alternative splicing products
TaAffx.93906.1.S1_at	CN012299	Oryza officinalis clone a0134O03 subtilisin-like protease precursor, ZAC, MYB-CC type transfactor, calcium trafficking protein, Monoculm1, Mlo family protein, aspartic proteinase nepenthesin-1 precursor, microtubule-associated protein MAP65-1a, IQ calmodulin-binding motif family protein, and EMB2261 putative genes, complete cds; and unknown genes	u48	protease
Ta.22525.3.S1_x_at	BE428530	WHTWALIA Triticum aestivum (wali6) mRNA, complete cds	u48	protease
Ta.5164.1.S1_at	BJ277744	Hordeum vulgare root abundant factor (RAF) gene, promoter region and complete cds	24+48	protein
Ta.16190.1.A1_x_at	CA602283	Oryza sativa (japonica cultivar-group) seed protein mRNA, complete cds	24+48	protein
Ta.21107.1.S1_at	CA644585	Zea mays fiber protein Fb19 (LOC100283791), mRNA	24+48	protein
TaAffx.108248.1.S1_at	CA690398	Zea mays FPF1 (LOC100285362), mRNA	24+48	protein	GO:0005739	flowering promoting factor-like expressed
Ta.21403.2.S1_at	BJ256106	Zea mays pyridoxin biosynthesis protein ER1 (LOC100280630), mRNA	24+48	protein	GO:0005829	pyridoxine biosynthesis protein
TaAffx.111553.1.S1_at	CA609852	Zea mays ZmRCP2 mRNA for root cap protein 2, complete cds	24+48	protein
Ta.9997.2.S1_at	BQ170981	Zea mays clone 381572 B12D protein mRNA, complete cds	24+48+SZA	protein
TaAffx.128510.6.S1_at	BJ323289	uncharacterized protein mRNA, complete cds	24+SZA	protein
Ta.26273.1.A1_at	CD490481	H.vulgare pazx gene encoding protein zx	24+SZA	protein	GO:0004867	protein z
Ta.1327.1.S1_x_at	BQ802752	Zea mays brittle stalk-2-like protein 7 (Bk2L7), mRNA	24+SZA	protein
Ta.5741.1.S1_a_at	CK209655	eukaryotic peptide chain release factor subunit 1-1	u24	protein
TaAffx.138472.1.S1_s_at	CA741943	Oryza sativa Japonica Group arabinogalactan peptide 1 gene, complete cds	u24	protein
Ta.28461.1.S1_at	CF134033	Zea mays apospory-associated protein C (LOC100282738), mRNA	u24	protein
TaAffx.35563.1.A1_at	CK163739	Zea mays clone 1549959 eukaryotic peptide chain release factor subunit 1-1 mRNA, complete cds	u24	protein
Ta.29375.1.S1_at	CD923033	Zea mays clone 218232 MFS18 protein precursor, mRNA, complete cds	u24	protein
Ta.10626.1.A1_at	BQ166140	Zea mays clone 275336 phosphopantothenate--cysteine ligase mRNA, complete cds	u24	protein
TaAffx.129073.2.S1_s_at	BJ322588	Zea mays partial mRNA for KED-like protein (1-19 gene), cultivar A69Y, from endosperm tissue	u24	protein
Ta.3225.2.S1_a_at	CA720306	endoplasmic reticulum-Golgi intermediate compartment protein 3-like (LOC101782103), mRNA	u24	protein	GO:0005886	endoplasmic reticulum-golgi intermediate compartment
Ta.10782.1.S1_at	CN009365	Oryza rufipogon Hd3a gene for complete cds, bio_material: NIG W2265	u24	protein	GO:0008429	hd3a
Ta.6948.1.S1_at	BJ312946	Capsella rubella ecotype TAAL At4g21430-like protein gene, partial cds	u48	protein
Ta.14071.2.S1_a_at	CA642218	Chlamydomonas reinhardtii cgcr-4 gene	u48	protein
Ta.5120.1.A1_s_at	BJ277143	Hordeum vulgare mRNA for D-protein, complete cds	u48	protein
Ta.27144.1.S1_a_at	CK200155	Hordeum vulgare root abundant factor (RAF) gene, promoter region and complete cds	u48	protein
Ta.29551.1.A1_at	CA719367	Oryza grandiglumis glycine-rich cell wall protein mRNA, complete cds	u48	protein
Ta.24691.2.S1_at	CA608771	Stevia rebaudiana pol polyprotein gene, partial sequence	u48	protein
Ta.14588.3.S1_x_at	CA718384	Triticum aestivum FORL1 mRNA, complete cds	u48	protein	GO:0016023	polygalacturonase inhibitor 1 precursor
Ta.6023.1.S1_at	CK215663	Triticum aestivum TaSAG6 mRNA for seed imbibition protein, complete cds	u48	protein	GO:0047274	seed imbibition protein
Ta.21419.1.S1_x_at	CK163846	Zea mays 36.4 kDa proline-rich protein (LOC100286034), mRNA	u48	protein	GO:0006869	proline rich protein
Ta.9401.1.S1_x_at	CA615658	Zea mays clone 1703773 B12D protein mRNA, complete cds	u48	protein	GO:0012505	b12d protein
Ta.9401.3.S1_at	BQ167481	Zea mays clone 1703773 B12D protein mRNA, complete cds	u48	protein	GO:0012505	b12d protein
Ta.9401.2.S1_x_at	CA639919	Zea mays clone 1703773 B12D protein mRNA, complete cds	u48	protein	GO:0012505	b12d protein
Ta.14034.1.A1_at	BQ170864	Zea mays clone 306051 36.4 kDa proline-rich protein mRNA, complete cds	u48	protein	GO:0006869	kda proline-rich protein
Ta.18673.1.S1_at	BT009578	Zea mays clone 363461 glycine-rich protein 2b mRNA, complete cds	u48	protein
Ta.734.1.S1_at	BJ261539	Zea mays clone 492796 4F5 protein family protein mRNA, complete cds	u48	protein
Ta.28063.1.S1_x_at	CK211968	Zea mays clone 689873 glycine-rich cell wall structural protein precursor, mRNA, complete cds	u48	protein
Ta.24665.2.S1_at	CD452527	Zea mays fiber protein Fb19 (LOC100283791), mRNA	u48	protein	GO:0006950	universal stress protein
TaAffx.99402.1.S1_at	CK208737	Zea mays plant-specific domain TIGR01627 family protein (LOC100280988), mRNA	u48	protein
Ta.7384.2.S1_a_at	CA635814	Zea mays seed specific protein Bn15D17A (LOC100283251), mRNA	u48	protein	GO:0009739	seed specific protein bn15d17a
Ta.18666.1.S1_at	CA640255	Zea mays uncharacterized secreted protein (LOC100280977), mRNA	u48	protein
TaAffx.94076.1.S1_at	CA729082	glycine, alanine and asparagine-rich protein-like (LOC101780116), mRNA	u48	protein	GO:0009536	protein
TaAffx.114078.2.S1_at	CA679539	pentatricopeptide repeat-containing protein At1g13040, mitochondrial-like	u48	protein
Ta.5150.1.S1_at	BJ277575	Oryza brachyantha forkhead box protein G1-like (LOC102720817), mRNA	uSZA	protein
TaAffx.24576.1.S1_at	CA716998	Oryza brachyantha reticulon-like protein B2-like (LOC102709004), mRNA	uSZA	protein	GO:0005783	---NA---
TaAffx.48658.1.S1_s_at	BJ318495	Anacardium occidentale allergen Ana o 2 mRNA, partial cds	uSZA	protein
TaAffx.43678.1.S1_x_at	BF200239	Castanea sativa proline-rich protein PRP1 mRNA, complete cds	uSZA	protein
Ta.18164.1.S1_at	CA630570	Oryza sativa (japonica cultivar-group) gravity and root development protein mRNA, complete cds	uSZA	protein
Ta.13164.1.S1_at	BQ171469	Triticum sp. mRNA for GRAB1 protein	uSZA	protein	GO:0003677	3 protein
Ta.10520.1.S1_at	AL828817	Zea mays apospory-associated protein C (LOC100280922), mRNA	uSZA	protein	GO:0005739	protein
Ta.24424.1.A1_at	CK214945	Zea mays clone 1290697 PRAS-rich protein mRNA, complete cds	uSZA	protein
Ta.28224.2.S1_x_at	BQ172227	Zea mays clone 1290697 PRAS-rich protein mRNA, complete cds	uSZA	protein
Ta.7268.1.A1_at	BJ278275	Zea mays clone 1539877 lysM domain containing protein mRNA, complete cds	uSZA	protein	GO:0016998	lysm domain containing protein
TaAffx.55656.1.S1_at	CA663072	Zea mays clone 306885 spotted leaf protein 11 mRNA, complete cds	uSZA	protein
Ta.23128.1.S1_at	CA615595	Zea mays long cell-linked locus protein gene, complete cds	uSZA	protein
Ta.2126.1.S1_at	BF201126	VFU52045 Vicia faba immunophilin precursor (FKBP15) mRNA, complete cds	uSZA	protein
Ta.16055.1.S1_at	CA596315	WHTPH2B15D Triticum aestivum gene for protein H2B153, complete cds	uSZA	protein
Ta.13575.1.S1_at	BQ167250	WHTPH2B15D Triticum aestivum gene for protein H2B153, complete cds	uSZA	protein
TaAffx.79075.1.S1_at	CA730802	WHTPH2B15D Triticum aestivum gene for protein H2B153, complete cds	uSZA	protein
Ta.21258.3.S1_a_at	CA665249	unknown	u48	unknown	GO:0005515	rpt2-like protein
Ta.28008.2.S1_at	BJ226076	unknown	u48	unknown	GO:0004672	initiation factor 2 alpha kinase-like
Ta.14470.1.S1_x_at	CA609850	unknown	uSZA	unknown	GO:0004672	protein kinase chloroplast
Ta.24562.1.A1_at	BJ282875	unknown	24+SZA	unknown	GO:0006468	receptor protein
Ta.20913.1.S1_a_at	CN012533	unknown	u48	unknown	GO:0030170	aspartate aminotransferase
Ta.14478.1.A1_at	CK216325	Triticum monococcum quinone reductase (QR1) mRNA, complete cds	24+SZA	quinone	GO:0008270	quinone reductase
Ta.14478.2.S1_x_at	CK206122	Triticum monococcum quinone reductase (QR1) mRNA, complete cds	24+SZA	quinone	GO:0008270	quinone reductase
Ta.14132.2.S1_x_at	CK211101	Triticum monococcum quinone reductase 2 mRNA, complete cds	u48	quinone	GO:0016491	minor allergen alt a 7
Ta.6059.1.S1_at	CD914175	Ixodes scapularis pheromone and odorant receptor, putative, mRNA	24+SZA	receptor
Ta.1954.1.A1_at	BE471198	Zea mays clone 988635 peripheral-type benzodiazepine receptor mRNA, complete cds	u24	receptor
Ta.185.1.S1_at	CK205872	unknown	u48	unknown	GO:0009733	stem-specific protein expressed
Ta.4676.1.S1_at	CD869644	unknown	u24	unknown	GO:0009725	haemolysin-iii related family expressed
Ta.2746.2.S1_x_at	BQ295073	unknown	u48	unknown	GO:0006979	peroxidase 53 expressed
Ta.25383.2.S1_x_at	BJ245772	Thalictrum simplex 18S ribosomal RNA gene, partial sequence	24+48	ribosome-associated	GO:0016747	hydroxycinnamoyl transferase
Ta.29653.1.A1_s_at	BJ260027	Festuca rubra 18S small subunit ribosomal RNA gene, partial sequence	24+48+SZA	ribosome-associated
TaAffx.128617.18.S1_x_at	CA738259	Maize chloroplast rps15 gene for ribosomal protein S15	24+48+SZA	ribosome-associated	GO:0003735	0
TaAffx.128617.5.S1_at	CA671511	S.cereale chloroplast ribosomal protein S15 (rpS15) gene in inverted repeat I (IR-I), complete cds	24+48+SZA	ribosome-associated	GO:0009536	ribosomal protein s15
TaAffx.143997.1.S1_s_at	Z11761	T.aestivum gene for 5.8S ribosomal RNA	24+48+SZA	ribosome-associated
TaAffx.144000.1.S1_s_at	AY049041	Triticum aestivum 28S ribosomal RNA gene, partial sequence	24+48+SZA	ribosome-associated
TaAffx.3720.10.S1_at	CA737550	Phragmites australis ribosomal protein S12 (rps12) gene, partial cds; ribosomal protein S7 (rps7) and NADH dehydrogenase subunit B (ndhB) genes, complete cds; and tRNA-Leu (trnL) gene, partial sequence; plastid	24+SZA	ribosome-associated	GO:0005524	orf 143
Ta.30507.2.S1_x_at	BJ321266	Triticum aestivum 18S ribosomal RNA gene, partial sequence	24+SZA	ribosome-associated
TaAffx.143996.1.S1_s_at	AJ272181	Triticum aestivum 18S rRNA	24+SZA	ribosome-associated
Ta.24254.3.S1_x_at	CA681727	Triticum aestivum ribosomal protein S29 mRNA, complete cds	24+SZA	ribosome-associated	GO:0046872	ribosomal s29 subunit
TaAffx.133249.1.A1_at	BJ217160	Gratiola aurea isolate 8 small subunit ribosomal RNA gene, partial sequence	u24	ribosome-associated
TaAffx.128617.3.S1_x_at	CA631092	S.cereale chloroplast ribosomal protein S15 (rpS15) gene in inverted repeat I (IR-I), complete cds	u24	ribosome-associated	GO:0044444	ribosomal protein s15
Ta.30736.2.A1_x_at	BJ321711	Secale cereale clone HA/BU1 18S ribosomal RNA gene, partial sequence	u24	ribosome-associated
Ta.14231.2.S1_x_at	BJ284166	Triticum aestivum 28S ribosomal RNA gene, partial sequence	u48	ribosome-associated
TaAffx.3720.1.S1_at	CA722748	Zea mays clone 1558479 40S ribosomal protein S5 mRNA, complete cds	u48	ribosome-associated	GO:0005763	ribosomal protein s7
Ta.24230.1.S1_at	BJ271953	M.soulangeana mitochondrial gene for NADH dehydrogenase subunit3 and ribosomal protein S12	uSZA	ribosome-associated	GO:0008137	nadh dehydrogenase subunit 3
Ta.7314.3.S1_s_at	BJ215904	Triticum aestivum 18S ribosomal RNA gene, partial sequence	uSZA	ribosome-associated
Ta.28106.2.S1_at	BJ249413	Triticum aestivum 18S ribosomal RNA gene, partial sequence	uSZA	ribosome-associated
Ta.23754.1.A1_at	BJ228146	Triticum aestivum cultivar Giza 164 18S ribosomal RNA gene, partial sequence	uSZA	ribosome-associated	GO:0004553	xyloglucan endotransglycosylase hydrolase protein 8 precursor
TaAffx.128418.29.S1_s_at	CA695355	umbellulata clone pAu1 external transcribed spacer, complete sequence; and 18S ribosomal RNA gene, partial sequence	uSZA	ribosome-associated
Ta.4065.1.A1_at	BJ230200	Zea mays putative growth-regulating factor 1 (Z214A02.12), putative 40S ribosomal protein S8 (Z214A02.25), and putative casein kinase I (Z214A02.27) genes, complete cds	uSZA	ribosome-associated
Ta.10451.1.A1_at	BJ252055	WHTTRITIN Triticum aestivum trig7 gene for tritin, complete cds	uSZA	ribosome-associated
Ta.22415.1.S1_x_at	CA743955	Amborella trichopoda mRNA for ARF4 protein, short variant	24+48	ribosylation
Ta.28555.1.S1_at	BQ166465	Brassica napus ADP-ribosylation factor mRNA, complete cds	u24	ribosylation
Ta.5447.1.S1_at	AJ614485	Zea mays ADP-ribosylation factor 1 (LOC100280562), mRNA	uSZA	ribosylation
Ta.28432.1.S1_at	BQ171475	Hertia cheirifolia clone 23-8 putative ADP-ribosylation factor (QG8140) gene, partial cds	uSZA	ribosylation
Ta.30631.1.S1_at	AY517470	Triticum aestivum S-like RNase (WRN2) mRNA, complete cds	24+48+SZA	rna	GO:0016023	s-like rnase
Ta.9868.1.A1_at	BJ239387	poly(A) polymerase-like (LOC100845437), mRNA	24+SZA	rna
Ta.7811.1.A1_a_at	BU101273	Hordeum vulgare SNF2P (Snf2P) gene, complete cds	u24	rna
Ta.5883.1.S1_at	BJ298001	Zea mays cleavage and polyadenylation specificity factor 5 (LOC100280946), mRNA	u24	rna	GO:0044464	cleavage and polyadenylation specificity factor 5
Ta.1930.2.S1_a_at	BE470774	Zea mays clone 1695528 glycine-rich RNA-binding protein 2 mRNA, complete cds	u24	rna
Ta.24586.3.S1_at	CA742505	Zea mays DEAD box RNA helicase1 (drh1), mRNA	u24	rna	GO:0004386	dead box rna helicase
TaAffx.56186.1.S1_at	CA656112	Zea mays pre-mRNA-splicing factor prp45 (LOC100286002), mRNA	u24	rna
Ta.5828.2.S1_a_at	BJ290415	splicing regulator RBM11-like (LOC102714239), transcript variant X5, misc_RNA	u24	rna
TaAffx.59384.2.S1_s_at	CA601661	Liriodendron tulipifera RNA polymerase II largest subunit (rpb1) mRNA, partial cds	u48	rna
TaAffx.55406.2.S1_s_at	CA668836	Medicago sativa clone C43 putative splicing factor Prp8 mRNA, partial cds	u48	rna
Ta.7730.1.A1_at	CD877595	Pyrus pyrifolia S4-RNase, S4F-box0 genes for S ribonuclease, hypothetical protein, complete cds	uSZA	rna
Ta.6521.1.S1_at	BJ271600	Zea mays clone 1288335 FIP1 mRNA, complete cds	uSZA	rna
Ta.5198.2.S1_at	BJ262825	Zea mays clone 1558487 FIP1 mRNA, complete cds	uSZA	rna
TaAffx.106168.1.S1_x_at	BE586182	Zea mays clone 1558487 FIP1 mRNA, complete cds	uSZA	rna
TaAffx.65012.1.S1_at	BG607332	unknown	uSZA	unknown	GO:0048765	protein cobra
Ta.7829.1.S1_at	BQ160762	Zea mays clone 460709 senescence-associated protein 12 mRNA, complete cds	24+SZA	senescence	GO:0009414	erd7 protein
Ta.9098.2.S1_x_at	CA597407	Zea mays senescence-associated protein (LOC100286135), mRNA	24+SZA	senescence
Ta.14022.3.S1_at	CA689236	Zea mays clone 298778 senescence-associated protein DH mRNA, complete cds	SZA+48	senescence	GO:0016020	senescence-associated protein
Ta.424.1.S1_at	CA644335	Triticum turgidum subsp. durum UTR region for TdLFC70 gene	u24	senescence
Ta.28316.3.S1_at	BJ252450	metacaspase 2 mRNA, complete cds	u48	senescence
TaAffx.27939.2.S1_at	CA642028	Zea mays senescence-associated protein 12 (LOC100285164), mRNA	u48	senescence
TaAffx.128510.1.S1_at	BJ285897	Oryza sativa (indica cultivar-group) clone V-D7 senescence-associated protein-related similar to senescence-associated protein sag102 mRNA, partial cds	uSZA	senescence
Ta.28617.1.S1_at	BJ229114	Zea mays clone 229370 transmembrane BAX inhibitor motif-containing protein 4 mRNA, complete cds	uSZA	senescence
Ta.14022.1.S1_x_at	CK202051	Zea mays clone 298778 senescence-associated protein DH mRNA, complete cds	uSZA	senescence
Ta.1022.2.S1_a_at	CK215401	Zea mays senescence-associated protein DIN1 (LOC100286331), mRNA	uSZA	senescence
TaAffx.130775.1.S1_at	BJ284851	unknown	u48	unknown	GO:0004252	cucumisin
Ta.21166.1.S1_at	CD492089	Oryza sativa Japonica Group OsSK3 mRNA for shikimate kinase 3, complete cds	u48	shikimate pathway
Ta.8618.1.S1_at	BQ162134	Zea mays clone 486613 shikimate kinase mRNA, complete cds	uSZA	shikimate pathway	GO:0016023	shikimate kinase
Ta.28292.1.S1_at	BJ253007	Zea mays clone 1513829 farnesylated protein 2 mRNA, complete cds	24+48	signaling
TaAffx.7739.1.S1_x_at	CA651653	Zea mays clone 237574 WD-repeat protein-like mRNA, complete cds	24+48	signaling
TaAffx.82926.1.S1_s_at	CA664790	F-box protein At1g60180-like (LOC101760899), mRNA	24+48	signaling
Ta.12432.1.A1_at	CK155127	Zea mays clone 350089 oxysterol-binding protein OBPa mRNA, complete cds	24+SZA	signaling	GO:0008202	protein
TaAffx.132299.1.S1_s_at	CK214455	Zea mays clone 287904 rhodopsin mRNA, complete cds	u24	signaling
TaAffx.14219.1.S1_at	BJ319786	Zea mays inositolphosphorylceramide-B C-26 hydroxylase (LOC100282761), mRNA	u24	signaling	GO:0000038	inositolphosphorylceramide-b c-26 hydroxylase
Ta.28292.2.S1_s_at	BJ253295	Hordeum vulgare subsp. vulgare mRNA for farnesylated protein 3 (fp3 gene)	u48	signaling	GO:0030001	farnesylated protein 2
TaAffx.110081.1.S1_x_at	CA660871	Micromonas sp. RCC299 chromosome 13 ankryin repeat domain-containing protein (MICPUN_106453) mRNA, complete cds	u48	signaling	GO:0016023	Os01g0678000 [Oryza sativa (japonica cultivar-group)]
TaAffx.29650.1.S1_x_at	CA638118	Populus trichocarpa f-box family protein, mRNA.	u48	signaling
Ta.6431.1.S1_a_at	BJ214950	signal peptidase complex catalytic subunit SEC11C-like, transcript variant 3 (LOC100821687), mRNA	u48	signaling	GO:0008233	microsomal signal peptidase 18 kda
Ta.17848.1.S1_at	BQ169830	Zea mays clone 229634 ELMO domain-containing protein 2 mRNA, complete cds	u48	signaling	GO:0005856	elmo domain-containing protein 2
TaAffx.29047.1.S1_at	CA651629	Zea mays clone 350089 oxysterol-binding protein OBPa mRNA, complete cds	u48	signaling
Ta.13279.2.S1_a_at	CA655937	Zea mays F-box family member (LOC100194025), mRNA	u48	signaling	GO:0005515	ein3-binding f-box protein 1
TaAffx.3019.1.S1_x_at	CD900506	AFU19996 Avena fatua dormancy-associated clone AFD1 putative ORF1 mRNA, partial cds	u48	signaling	GO:0012505	protein
Ta.5279.1.A1_s_at	BJ274121	AFU19996 Avena fatua dormancy-associated clone AFD1 putative ORF1 mRNA, partial cds	u48	signaling	GO:0012505	protein
Ta.12743.1.S1_a_at	BQ168496	Alstroemeria ligtu PISTILLATA-like protein (PI) mRNA, partial cds	u48	signaling
TaAffx.110955.1.S1_at	CA650929	clone 237574 WD-repeat protein-like mRNA, complete cds	u48	signaling	GO:0080008	wd-40 repeat family protein
Ta.4115.1.S1_at	CK196311	F-box/kelch-repeat protein At1g74510-like (LOC101768582), mRNA	u48	signaling
TaAffx.21290.1.S1_at	CK208672	Oryza sativa Japonica Group mRNA for kelch repeat containing protein (kr1 gene)	u48	signaling	GO:0019762	myrosinase binding protein
TaAffx.97824.1.S1_at	BQ803097	putative F-box/LRR-repeat protein At4g15060-like (LOC101754645), mRNA	u48	signaling	GO:0016023	hypothetical protein OsJ_22901 [Oryza sativa Japonica Group]
Ta.10351.1.S1_at	BJ278234	Nigella sativa squalene epoxidase 1 (sqe1) mRNA, complete cds	uSZA	signaling
Ta.18947.1.S1_x_at	CA643210	Zea mays clone 311904 rapid alkalinization factor 1 precursor, mRNA, complete cds	uSZA	signaling
Ta.4657.1.S1_at	BJ269654	Zea mays putative growth-regulating factor 11 (GRF11) mRNA, complete cds	uSZA	signaling
Ta.24988.1.S1_s_at	CA616376	Zea mays ZCN18 (ZCN18) gene, complete cds	uSZA	signaling
Ta.24477.1.S1_at	CA667842	Triticum aestivum, storage protein activator (spa) locus region, A genome, clone BAC Ren1424A05	24+48	storage
Ta.8269.1.S1_at	BQ161676	TAU51304 Triticum aestivum alpha-gliadin storage protein gene, complete cds	24+48	storage	GO:0016301	cyclin dependent protein kinase
Ta.5899.1.S1_at	BQ579542	Triticum turgidum HMW-glutenin locus, complete sequence	24+SZA	storage
Ta.7041.1.S1_at	BJ322008	chromosome 1Ds prolamin gene locus, complete sequence	u24	storage	GO:0016020	membrane protein
TaAffx.86154.1.S1_at	CA615891	Aegilops tauschii chromosome 1Ds prolamin gene locus	u48	storage
Ta.21293.3.S1_at	CA615345	chromosome 1Ds prolamin gene locus, complete sequence	u48	storage	GO:0016023	hypothetical protein OsJ_25816 [Oryza sativa Japonica Group]
TaAffx.128514.1.S1_at	AL825754	Triticum turgidum A genome HMW glutenin A gene locus, sequence	u48	storage
Ta.25447.1.S1_at	CD454978	Zea mays clone 346788 pirin-like protein mRNA, complete cds	u48	storage	GO:0005634	pirin-like protein
Ta.12401.1.A1_at	CK211616	chromosome 1Ds prolamin gene locus, complete sequence	uSZA	storage
Ta.25091.1.S1_at	BQ484139	longissima clone 24_B12 alpha-gliadin storage protein pseudogene, partial sequence	uSZA	storage
Ta.12822.1.A1_at	BQ801385	Triticum aestivum, storage protein activator (spa) locus region, D genome, clone BAC Ren2409K09	uSZA	storage	GO:0042398	chalcone isomerase
TaAffx.108987.1.S1_at	CA681510	Triticum turgidum A genome HMW glutenin A gene locus, sequence	uSZA	storage
Ta.23066.2.S1_s_at	CA592928	putative wound-responsive protein mRNA, complete cds	24+48	stress response
Ta.24665.1.S1_x_at	CA639845	Brassica rapa clone S28 universal stress protein family protein mRNA, complete cds	24+48	stress response	GO:0005773	universal stress protein
Ta.21021.2.S1_at	CA613565	Brassica rapa clone S28 universal stress protein family protein mRNA, complete cds	24+48	stress response
TaAffx.58820.2.S1_at	BJ268236	Triticum turgidum subsp. durum defensin precursor (PRPI-11) gene, complete cds	24+48	stress response
Ta.18902.1.S1_at	CA643704	Zea mays clone 1383350 wound-induced protein mRNA, complete cds	24+48	stress response
Ta.14172.1.S1_at	CA643444	Zea mays clone 1553189 K-exchanger-like protein mRNA, complete cds	24+48	stress response
Ta.9939.1.S1_at	CD866886	Zea mays clone 288439 universal stress protein mRNA, complete cds	24+48	stress response	GO:0006950	universal stress protein
TaAffx.84178.1.A1_s_at	BJ216968	Zea mays clone 324864 metal tolerance protein C3 mRNA, complete cds	24+48	stress response
TaAffx.101731.1.S1_at	CA644849	Zea mays clone 351381 wound induced protein mRNA, complete cds	24+48	stress response
Ta.19612.1.S1_x_at	CD895161	Zea mays wound induced protein (LOC100280811), mRNA	24+48	stress response
Ta.14088.1.S1_x_at	CA641618	Zea mays wound induced protein (LOC100285092), mRNA	24+48	stress response
TaAffx.37296.1.S1_at	BJ287373	BAG family molecular chaperone regulator 1-like (LOC102703769), mRNA	24+48	stress response
Ta.14223.1.S1_at	BE492822	MSU93094 Medicago sativa salt-inducible protein mRNA, partial cds	24+48	stress response
Ta.4678.1.S1_x_at	CD935984	Triticum urartu putative PRLI-interacting factor K gene, exons 2, 3 and partial cds	24+48+SZA	stress response
Ta.3059.1.S1_at	CA605228	Zea mays clone 215985 wound induced protein mRNA, complete cds	24+48+SZA	stress response
Ta.14699.1.S1_at	CA638623	Hordeum vulgare Hs1 (Hs1) gene, complete cds	24+SZA	stress response
Ta.24544.1.S1_at	CK200303	Hordeum vulgare Hs1 (Hs1) gene, complete cds	24+SZA	stress response
Ta.25383.1.A1_at	CD374093	Zea mays clone 378028 AER mRNA, complete cds	24+SZA	stress response	GO:0047672	anthocyanin 5-aromatic
Ta.22050.1.S1_at	CD910291	Zea mays isolate GRMZM2G041039_T01 drought-responsive lncRNA, complete sequence	24+SZA	stress response
TaAffx.107600.1.S1_at	CA697567	Zea mays clone 325984 metal ion binding protein mRNA, complete cds	SZA+48	stress response
Ta.26929.2.S1_a_at	CA618877	protein HEAT-STRESS-ASSOCIATED 32 mRNA, complete cds	u24	stress response
Ta.5829.1.S1_at	CD908987	Bromus inermis stress-inducible membrane pore protein (BG15) mRNA, complete cds	u24	stress response	GO:0015450	stress-inducible membrane pore protein
Ta.14595.2.A1_at	CA669850	clone asmbl_3285 defensin-like mRNA sequence	u24	stress response
Ta.3409.1.S1_at	BJ211295	Hordeum vulgare dehydrin (Dhn10) gene, complete cds	u24	stress response
Ta.20483.3.A1_a_at	BJ297765	Hordeum vulgare dehydrin (Dhn6) mRNA, complete cds	u24	stress response	GO:0006950	af181456_1dehydrin dhn6
Ta.20483.2.S1_x_at	CD909074	Hordeum vulgare dehydrin 6 (dhn6) gene, complete cds	u24	stress response
Ta.14247.1.S1_at	BQ839126	Hordeum vulgare mRNA for dehydrin (Dhn1 gene)	u24	stress response
Ta.29352.1.S1_x_at	CK163855	Hordeum vulgare mRNA for dehydrin (Dhn3 gene)	u24	stress response
Ta.13255.1.S1_at	CK163939	mRNA for dehydrin (Dhn3 gene)	u24	stress response
Ta.22452.1.S1_at	CA686775	Oryza sativa Japonica Group qLTG-3-1 gene for Low-temperature germinability 3-1, complete cds, cultivar: Koshihikari	u24	stress response	GO:0009627	14 kda proline-rich protein
Ta.28369.1.S1_at	CA727825	Pennisetum glaucum low temperature and salt responsive protein mRNA, complete cds	u24	stress response
Ta.28209.3.S1_x_at	CA501917	Polygonum sibiricum RD22-like protein (rd22) mRNA, complete cds	u24	stress response
Ta.28294.1.S1_x_at	BQ619841	Triticum aestivum dehydration responsive element binding protein (DBP) mRNA, complete cds	u24	stress response	GO:0003700	dehydration responsive element binding protein
TaAffx.80154.2.S1_at	CA733310	Triticum aestivum dehydration responsive element binding protein (DBP) mRNA, complete cds	u24	stress response
Ta.5817.1.S1_at	CD903155	Triticum aestivum Tad1 mRNA for defensin, complete cds	u24	stress response
Ta.5720.1.S1_at	BJ296692	Triticum aestivum Tad1 mRNA for defensin, complete cds	u24	stress response
Ta.24285.1.A1_at	BQ170365	Zea mays clone 210409 hypoxia induced protein conserved region containing protein mRNA, complete cds	u24	stress response
Ta.5945.1.S1_at	CD920884	Zea mays clone 288581 oleosin Bn-V mRNA, complete cds	u24	stress response	GO:0019915	oleosin bn-v
TaAffx.84178.2.A1_at	CA643104	Zea mays metal tolerance protein C3 (LOC100284569), mRNA	u24	stress response	GO:0016020	cation diffusion facilitator 9
Ta.2197.1.S1_at	CK166470	cultivar Xingzi9104 elicitor responsive gene 3 (ERG3) mRNA, complete cds	u48	stress response
TaAffx.128796.1.S1_at	CK196726	Hordeum vulgare cultivar Morex universal stress protein 5327 gene, complete cds	u48	stress response	GO:0006950	usp family protein
Ta.10996.1.S1_at	BQ166951	Hordeum vulgare cultivar Steptoe universal stress protein 7364 gene, complete cds	u48	stress response	GO:0005886	universal stress protein early nodulin enod18-like
Ta.21021.1.S1_x_at	BQ170207	Hordeum vulgare cultivar Steptoe universal stress protein 9303 gene, complete cds	u48	stress response	GO:0006950	universal stress protein
TaAffx.15880.1.S1_at	CK216158	Oryza sativa germin-like protein 7 (GER7) mRNA, complete cds	u48	stress response	GO:0016023	cupin family protein
Ta.28782.1.S1_x_at	Y09916	T.aestivum mRNA for germin-like protein 2, partial	u48	stress response
TaAffx.48981.1.S1_at	CD870691	Triticum aestivum cereal cyst nematode resistance protein mRNA, complete cds	u48	stress response	GO:0016023	hypothetical protein OsI_00241 [Oryza sativa Indica Group]
TaAffx.82740.1.S1_at	CA667801	Triticum aestivum cultivar Hongyoumai germin-like protein 2 mRNA, complete cds	u48	stress response
Ta.5969.2.S1_x_at	CA702170	Zea mays 16.9 kDa class I heat shock protein 1 (LOC100283292), mRNA	u48	stress response
Ta.8395.1.S1_x_at	BQ161837	Zea mays clone 215985 wound induced protein mRNA, complete cds	u48	stress response
Ta.10360.1.S1_at	BJ244996	Zea mays clone 215985 wound induced protein mRNA, complete cds	u48	stress response
TaAffx.58820.4.S1_at	CA615057	Zea mays clone 215985 wound induced protein mRNA, complete cds	u48	stress response
Ta.14360.1.S1_a_at	CD904530	Zea mays clone 277086 hypoxia induced protein conserved region containing protein mRNA, complete cds	u48	stress response	GO:0001666	hypoxia induced protein conserved region containing protein
Ta.14053.3.S1_x_at	BQ788694	Zea mays clone 340020 early response to dehydration 15-like protein mRNA, complete cds	u48	stress response
Ta.9290.1.S1_x_at	CD865398	Zea mays copper chaperone (LOC100283516), mRNA	u48	stress response	GO:0009536	heavy metal-associated domain containing expressed
Ta.26152.1.A1_at	AJ611003	Zea mays multidrug-resistance associated protein 3 (MRP3) gene, complete cds	u48	stress response
Ta.25466.1.S1_x_at	CD453963	Zea mays wound induced protein (LOC100280811), mRNA	u48	stress response
TaAffx.84062.1.S1_at	CA645666	Zea mays wound induced protein (LOC100285092), mRNA	u48	stress response
Ta.4960.1.A1_x_at	BE517528	Zea mays wound induced protein (LOC100285092), mRNA	u48	stress response
Ta.5072.1.S1_at	BJ271295	Zea mays wound induced protein (LOC100285092), mRNA	u48	stress response
Ta.6547.2.S1_at	CN011067	Zea mays wound induced protein (LOC100285092), mRNA	u48	stress response
Ta.7071.1.S1_at	BJ216985	Zea mays wound induced protein (LOC100285092), mRNA	u48	stress response
Ta.23066.1.S1_s_at	CA619868	Zea mays wound induced protein (LOC100285556), mRNA	u48	stress response
Ta.19041.1.S1_at	CA646285	Zea mays wound induced protein (LOC100285556), mRNA	u48	stress response
Ta.16797.1.S1_at	CA612861	Zea mays wound-induced protein (LOC100280651), mRNA	u48	stress response
Ta.22673.1.S1_s_at	M21962	WHTGAMINA germin protein precursor, mRNA, complete cds	u48	stress response
TaAffx.110281.1.S1_s_at	CA696373	WHTGAMINA Triticum aestivum germin protein precursor, mRNA, complete cds	u48	stress response
Ta.27477.1.S1_at	CD373670	WHTGAMINA Triticum aestivum germin protein precursor, mRNA, complete cds	u48	stress response
Ta.10775.1.S1_at	BQ166503	WHTGERMINA Wheat germin 9f-3.8 gene, complete cds	u48	stress response	GO:0045735	oxalate oxidase
Ta.24723.1.S1_x_at	CA667447	WHTGERMINA Wheat germin 9f-3.8 gene, complete cds	u48	stress response
Ta.23268.3.S1_a_at	CA611155	Thinopyrum ponticum x Triticum aestivum SRO1 mRNA,	u48	stress response	GO:0012501	poly polymerase catalytic domain containing expressed
TaAffx.56965.1.S1_at	CA646972	Glycine max clone GM_WBb0070A12 dehydration responsive protein, zinc finger proteins, calcineurin-like phosphoesterase, methyltransferase, truncated copia-type retroelement proteins, Rpp4 candidate 1, retroelement pol polyprotein, Rpp4 candidate 2, truncated putative gag polyprotein, truncated putative polyprotein, putative cellulase, truncated copia-type polyprotein, copia-type polyprotein, and …	uSZA	stress response
Ta.23243.2.S1_at	CD920810	Hordeum vulgare dehydrin (Dhn11) gene, complete cds	uSZA	stress response
TaAffx.80586.1.S1_s_at	CA695864	Hordeum vulgare Hs1 (Hs1) gene, complete cds	uSZA	stress response
TaAffx.34778.1.S1_at	CK208279	Oryza sativa (japonica cultivar-group) heat shock factor RHSF11 mRNA, complete cds	uSZA	stress response
TaAffx.113612.1.S1_at	CA608513	Solanum tuberosum cultivar Kennebec putative heat shock protein mRNA, partial cds	uSZA	stress response
Ta.5824.1.S1_s_at	CA693256	T.aestivum mRNA for heat shock protein 26.6B	uSZA	stress response
TaAffx.67580.1.A1_at	BE604612	T.aestivum mRNA for heat shock protein 26.6B	uSZA	stress response
TaAffx.82723.1.A1_at	BJ322693	Triticum aestivum cadmium tolerance factor mRNA, complete cds	uSZA	stress response
Ta.17883.1.S1_at	CA625284	Triticum turgidum genotype GS-105 pseudo-response regulator (PRR) gene, complete cds	uSZA	stress response
Ta.20930.1.S1_at	CA630387	Triticum turgidum subsp. durum defensin precursor (PRPI-7) gene, complete cds	uSZA	stress response
Ta.6752.1.S1_at	BJ283055	Triticum urartu putative PRLI-interacting factor K gene, exons 2, 3 and partial cds	uSZA	stress response	GO:0005622	prli-interacting factor k
Ta.17683.1.S1_at	CD883632	Zea mays clone 1698538 chaperone protein dnaJ 11 mRNA, complete cds	uSZA	stress response
TaAffx.107786.1.S1_at	CA664258	Zea mays clone 1698538 chaperone protein dnaJ 11 mRNA, complete cds	uSZA	stress response	GO:0044260	chaperone protein
Ta.26194.1.A1_at	CD492022	Zea mays clone 326085 18.3 kDa class I heat shock protein mRNA, complete cds	uSZA	stress response
Ta.20562.1.S1_at	BQ743969	Zea mays clone 326580 metal ion binding protein mRNA, complete cds	uSZA	stress response
Ta.11120.1.S1_x_at	BJ264528	Hordeum vulgare mRNA for apoplastic invertase 1 (cwinw1 gene)	24+48	sugar	GO:0005986	cell wall invertase
Ta.21591.1.A1_s_at	CA696650	Lolium perenne cell wall invertase mRNA, complete cds	24+48	sugar
Ta.20434.2.S1_x_at	BE430407	xylanase inhibitor 725ACCN gene, complete cds	24+48	sugar	GO:0043170	xylanase inhibitor
Ta.14558.1.S1_at	BT009244	Zea mays clone 1693547 trehalose-6-phosphate synthase mRNA, complete cds	24+48	sugar	GO:0003825	trehalose-6-phosphate synthase
Ta.11152.2.A1_a_at	BJ277098	Triticum polonicum sucrose synthase type 3 (SUS3) mRNA, complete cds	24+48	sugar	GO:0010098	sucrose synthase
TaAffx.99402.2.S1_s_at	CD939178	Oryza sativa mRNA for impaired sucrose induction 1-like protein (isi1 gene)	24+48+SZA	sugar
Ta.20434.1.S1_at	CD910722	Triticum aestivum xylanase inhibitor 725ACCN gene, complete cds	24+48+SZA	sugar	GO:0045493	xylanase inhibitor
Ta.7151.2.S1_at	BJ319941	C311 mRNA for fructan exohydrolase, complete cds	u24	sugar	GO:0004564	fructan exohydrolase
Ta.4099.1.S1_at	CA650282	arabinogalactan protein 9 mRNA, complete cds	u24	sugar	GO:0012505	phosphoinositide binding
Ta.4035.2.S1_x_at	BE517240	beta-glucosidase 31-like, transcript variant 3 (LOC100824027), mRNA	u24	sugar	GO:0004553	beta-
Ta.8240.2.S1_a_at	CA652578	endo-1,4-beta-xylanase C-like (LOC100841920), mRNA	u24	sugar	GO:0004553	xylan endohydrolase
Ta.8240.1.S1_at	BQ161640	endo-1,4-beta-xylanase C-like (LOC100841920), mRNA	u24	sugar	GO:0043169	endo- -beta-xylanase
Ta.11120.2.S1_x_at	CA630507	Hordeum vulgare mRNA for apoplastic invertase 1 (cwinw1 gene)	u24	sugar	GO:0005986	cell wall invertase
Ta.9765.1.S1_x_at	BQ743321	Lolium perenne cell wall invertase mRNA, complete cds	u24	sugar	GO:0016023	cell wall invertase
TaAffx.15910.1.S1_at	BQ802258	mRNA for sucrose trasporter (suc5 gene)	u24	sugar
Ta.3972.1.S1_at	CD454434	sucrose-phosphate synthase 6 mRNA, partial cds	u24	sugar	GO:0046524	sucrose phosphate synthase
Ta.4165.1.S1_at	CA698963	Zea mays clone 1390609 carbohydrate transporter/ sugar porter/ transporter mRNA, complete cds	u24	sugar	GO:0016020	major facilitator superfamily expressed
Ta.30950.1.A1_x_at	BJ219294	mRNA for fructan 6-exohydrolase (6-FEH gene)	u48	sugar	GO:0004564	fructan 6-exohydrolase
TaAffx.50972.1.S1_at	BJ319552	xyloglucan endotransglucosylase/hydrolase protein 32-like (LOC100826830), mRNA	u48	sugar	GO:0004553	xyloglucan endotransglucosylase hydrolase protein 32
TaAffx.113545.1.S1_at	CD871079	Elymus repens clone 3a beta-amylase gene, exons 2 through 5 and partial cds	u48	sugar
TaAffx.7177.1.S1_s_at	CA694274	Hordeum vulgare subsp. vulgare beta-D-glucan exohydrolase isoenzyme ExoI mRNA, complete cds	u48	sugar	GO:0012505	glycosyl hydrolase family 3 n terminal domain containing expressed
Ta.9612.1.S1_at	CD886109	mannan endo-1,4-beta-mannosidase 1-like (LOC100846205), mRNA	u48	sugar
TaAffx.91297.1.A1_at	BQ168352	mRNA for sucrose synthase type I	u48	sugar
Ta.92.1.S1_s_at	CD869165	mRNA for sucrose synthase type I	u48	sugar	GO:0016157	sucrose synthase
Ta.19422.1.S1_at	CK199529	mRNA for xylanase inhibitor TL-XI precursor (tlxi gene)	u48	sugar	GO:0045493	pathogenesis-related protein
Ta.1760.1.S1_at	BT009264	Oryza sativa putative sugar transporter mRNA, complete cds	u48	sugar
Ta.27329.1.S1_at	BT009301	Oryza sativa putative sugar transporter mRNA, complete cds	u48	sugar	GO:0016023	sorbitol transporter
Ta.14588.2.S1_s_at	CD930954	polygalacturonase inhibitor 1-like (LOC100827530), mRNA	u48	sugar
TaAffx.62637.1.S1_s_at	BQ609252	subsp. vulgare invertase inhibitor 1 (INVINH1) mRNA, complete cds	u48	sugar	GO:0009536	ripening-related protein
Ta.3677.1.S1_at	AF408844	sucrose transporter SUT1D mRNA, complete cds	u48	sugar	GO:0016023	sucrose transporter
Ta.2962.3.S1_at	CA627390	Triticum urartu putative alpha-L-fucosidase 2 precursor, gene, exons 4, 5 and partial cds	u48	sugar	GO:0016023	cysteine-sulphoxide lyase-like
Ta.810.2.S1_a_at	CA593899	Zea mays clone 1560908 aldose 1-epimerase precursor, mRNA, complete cds	u48	sugar	GO:0016023	non-cell-autonomous protein pathway2 plasmodesmal receptor
Ta.12517.2.S1_a_at	CA681881	Zea mays clone 1568576 sugar transport protein 1 mRNA, complete cds	u48	sugar	GO:0015145	monosaccharide transporter 3
Ta.12517.1.S1_at	CK163074	Zea mays clone 1568576 sugar transport protein 1 mRNA, complete cds	u48	sugar
TaAffx.2601.1.S1_at	CD916950	Zea mays clone 1587494 carbohydrate transporter/ sugar porter mRNA, complete cds	u48	sugar	GO:0006810	organic cation transporter
Ta.16530.1.A1_at	CA607972	Zea mays clone 988725 xylanase inhibitor TAXI-IV mRNA, complete cds	u48	sugar	GO:0016023	xylanase inhibitor
Ta.29485.2.S1_a_at	CA721083	Zea mays xylogen protein 1 (LOC100285219), mRNA	u48	sugar
Ta.16733.1.S1_at	CA626026	exoglucanase1 (exg1), transcript variant X2, mRNA	u48	sugar
Ta.10091.1.A1_at	BJ239733	soluble starch synthase 3, chloroplastic/amyloplastic-like (LOC101752753), mRNA	u48	sugar
AFFX-Ta_Sucsyn_5_at	#N/A	unknown	u48	unknown	GO:0016157	sucrose synthase
Ta.18717.1.S1_at	CA641136	Hordeum vulgare Hviso3 mRNA for isoamylase, complete cds	uSZA	sugar
Ta.7406.1.S1_x_at	BJ242436	Z.mays mRNA for sugar-starvation induced protein	uSZA	sugar
Ta.16135.1.A1_at	CK212539	Zea mays clone 1543773 beta-amylase mRNA, complete cds	uSZA	sugar	GO:0000272	ac084763_25 chloroplast-targeted beta-amylase
TaAffx.68872.1.S1_at	CK212554	Zea mays clone 1627165 beta-amylase mRNA, complete cds	uSZA	sugar	GO:0044262	beta-amylase
TaAffx.97290.1.S1_at	AJ612349	Zea mays clone 262650 pollen-specific arabinogalacta protein BAN102 mRNA, complete cds	uSZA	sugar
Ta.18495.1.S1_at	CA637864	Triticum aestivum pathogen-inducible transcription factor ERF3 mRNA, complete cds	24+48	transcription factor
Ta.4944.1.S1_at	CA605847	WRKY transcription factor (WRKY46) mRNA, complete cds	24+48	transcription factor
Ta.5389.2.S1_a_at	BJ311129	Zea mays clone 1064081 DNA binding protein mRNA, complete cds	24+48	transcription factor
TaAffx.3542.1.S1_at	BQ801099	Zea mays clone 1525494 VQ motif family protein mRNA, complete cds	24+48	transcription factor
Ta.9216.1.A1_a_at	BQ165936	Zea mays clone 324157 DNA binding protein mRNA, complete cds	24+48	transcription factor	GO:0003677	hox12_orysj ame: full=homeobox-leucine zipper protein hox12 ame: full=homeodomain transcription factor hox12 ame: full=hd-zip protein hox12 ame: full= ox12
Ta.4678.2.S1_at	CK163938	Triticum aestivum WRKY8 transcription factor mRNA, complete cds	24+48+SZA	transcription factor	GO:0006952	wrky transcription factor
Ta.7389.1.S1_x_at	BJ272922	Oryza sativa RERJ1 mRNA for Transcription Factor, complete cds	24+SZA	transcription factor	GO:0030528	protein
Ta.7389.2.A1_x_at	CK215961	Oryza sativa RERJ1 mRNA for Transcription Factor, complete cds	24+SZA	transcription factor
Ta.28539.1.A1_x_at	BJ286857	Triticum aestivum NAC domain transcription factor (NAC2) mRNA, complete cds	24+SZA	transcription factor	GO:0003677	nac1 transcription factor
Ta.4678.3.S1_x_at	CK215282	Triticum aestivum WRKY8 transcription factor mRNA, complete cds	24+SZA	transcription factor
Ta.353.1.S1_at	BF428802	Zea mays clone 363908 DNA binding protein mRNA, complete cds	24+SZA	transcription factor
TaAffx.81130.1.S1_at	BJ284498	Zea mays myb-related protein Myb4 (LOC100285701), mRNA	24+SZA	transcription factor
TaAffx.105714.1.S1_at	CA660111	Zea mays transcription factor MYC7E mRNA, partial cds	24+SZA	transcription factor
Ta.9497.1.S1_at	AL829472	Triticum aestivum transcription factor TaNAC4 mRNA	24+SZA	transcription factor	GO:0003677	4 protein
Ta.5675.1.S1_a_at	CA642516	SPOC and transcription elongation factor S-II domain protein mRNA, complete cds	SZA+48	transcription factor
Ta.19862.1.S1_s_at	CA602826	Zea mays clone 330491 DNA-binding WRKY mRNA, complete cds	SZA+48	transcription factor
TaAffx.23848.1.S1_at	CA729594	scarecrow-like protein 9-like (LOC100826211), mRNA	u24	transcription factor
Ta.25576.1.S1_at	CD373874	Arachis hypogaea NAC-like transcription factor (NAC2) mRNA, complete cds	u24	transcription factor
Ta.4763.1.S1_at	CA731559	Glycine max MYB transcription factor MYB181 (MYB181) mRNA, complete cds	u24	transcription factor
Ta.1287.1.S1_at	BQ167549	Hosta plantaginea agamous MADS-box transcription factor mRNA, complete cds	u24	transcription factor
TaAffx.25680.1.S1_at	CA697089	Oryza sativa transcription activator REB (Reb) gene, complete cds	u24	transcription factor	GO:0003677	bzip protein
TaAffx.38018.1.A1_at	CK205477	Tamyb12 mRNA for myb-related protein, partial cds	u24	transcription factor
Ta.7227.1.A1_at	CK205871	Zea mays clone 228481 yabby15 protein mRNA, complete cds	u24	transcription factor
TaAffx.66572.1.S1_at	CA717345	Zea mays DNA-binding protein (LOC100286293), mRNA	u24	transcription factor
Ta.27316.1.S1_at	BT009310	Zea mays DNA-binding protein RAV1 (LOC100284738), mRNA	u24	transcription factor
TaAffx.8895.1.S1_at	BJ252273	Zea mays GATA transcription factor 22 (LOC100285453), mRNA	u24	transcription factor
Ta.5405.1.S1_x_at	BJ282389	Zea mays myb-related protein Myb4 (LOC100285701), mRNA	u24	transcription factor
Ta.21196.1.A1_at	CA658997	Gossypium hirsutum cultivar sumian22 transcription factor ZFP130 (ZFP130) mRNA, complete cds	u24	transcription factor	GO:0009536	dnl zinc finger family protein
Ta.27979.1.S1_at	CD923810	transcription factor bHLH93-like, transcript variant 2	u24	transcription factor
Ta.26996.1.A1_at	CD454143	clone TaMYB72 MYB-related protein mRNA, complete cds	u48	transcription factor
Ta.8141.2.S1_x_at	CK157733	Gnetum gnemon mRNA for putative MADS domain transcription factor GGM6, partial	u48	transcription factor
Ta.13595.1.A1_at	BQ169949	H.vulgare Myb1 gene	u48	transcription factor
Ta.29394.1.S1_at	CK207466	Hordeum vulgare subsp. vulgare WRKY transcription factor 42 (WRKY42) mRNA, partial cds	u48	transcription factor	GO:0043565	wrky dna-binding protein
Ta.26120.1.S1_x_at	CD452817	Hordeum vulgare vrs1 locus, complete sequence; and Hox1 gene, complete cds	u48	transcription factor
TaAffx.70654.1.A1_at	BQ802213	Hordeum vulgare vrs1 locus, complete sequence; and Hox1 gene, complete cds	u48	transcription factor
Ta.7339.3.S1_a_at	BJ224514	MADS-box transcription factor TaAGL13 (AGL13) mRNA, complete cds	u48	transcription factor	GO:0006355	short vegetative phase expressed
Ta.28805.1.S1_at	CK212241	Oryza brachyantha secretory carrier-associated membrane protein 5-like	24+48+SZA	membrane
Ta.2344.1.S1_s_at	BJ214487	Oryza sativa putative EREBP-type transcription factor mRNA, complete cds	u48	transcription factor
TaAffx.70539.1.A1_at	BQ802325	Oryza sativa putative EREBP-type transcription factor mRNA, complete cds	u48	transcription factor	GO:0003700	erebp transcription factor
Ta.25475.1.S1_x_at	BT009449	subsp. vulgare WRKY transcription factor 10 (WRKY10) mRNA, complete cds	u48	transcription factor	GO:0043565	wrky transcription
Ta.17391.2.S1_at	CA642784	transcription factor bHLH68-like, transcript variant 1 (LOC100840001), mRNA	u48	transcription factor	GO:0030528	basic helix-loop-helix protein bhlh16
Ta.17391.1.S1_at	CA620406	transcription factor bHLH68-like, transcript variant 1 (LOC100840001), mRNA	u48	transcription factor
Ta.1626.1.S1_at	BE443219	Triticum aestivum DRF-like transcription factor DRFL2c (DRFL2) mRNA, complete cds	u48	transcription factor
Ta.5578.1.S1_a_at	BQ172213	Triticum aestivum putative NAC transcription factor (NAC1) mRNA, complete cds	u48	transcription factor
TaAffx.128870.1.S1_at	CK206877	Triticum aestivum WRKY9 transcription factor mRNA, partial cds	u48	transcription factor	GO:0042742	dna-binding protein
Ta.4944.2.S1_a_at	CA654662	WRKY transcription factor (WRKY46) mRNA, complete cds	u48	transcription factor	GO:0043565	wrky dna binding domain containing expressed
Ta.961.2.S1_a_at	CA642180	WRKY40 transcription factor mRNA, partial cds	u48	transcription factor	GO:0043565	wrky dna binding domain containing expressed
Ta.1690.1.S1_s_at	BE443820	Zea mays BHLH transcription factor (LOC100281718), mRNA	u48	transcription factor	GO:0030528	helix-loop-helix dna-binding domain containing expressed
TaAffx.56571.1.S1_s_at	CK213202	Zea mays clone 1700153 MYB-like transcription factor DIVARICATA mRNA, complete cds	u48	transcription factor
Ta.22528.1.A1_at	CK205790	Zea mays clone 1700153 MYB-like transcription factor DIVARICATA mRNA, complete cds	u48	transcription factor
Ta.9216.2.A1_at	CD373918	Zea mays clone 324157 DNA binding protein mRNA, complete cds	u48	transcription factor
Ta.27043.1.S1_at	BT009511	Zea mays DNA-binding protein RAV1 (LOC100284738), mRNA	u48	transcription factor
Ta.3452.3.S1_x_at	BJ211852	Zea mays RNA-binding protein (LOC100285689), mRNA	u48	transcription factor	GO:0016023	rna-binding protein
Ta.10047.1.S1_s_at	AY568295	CCAAT-box transcription factor complex WHAP1 (WHAP1) mRNA, complete cds	u48	transcription factor	GO:0006355	ccaat-binding transcription factor subunit b family expressed
Ta.5127.1.S1_x_at	BJ282453	NAC domain-containing protein 21/22-like	u48	transcription factor
Ta.6371.3.S1_a_at	CA655332	PLATZ transcription factor (PLTZ1), mRNA	u48	transcription factor	GO:0005488	zinc-binding protein
TaAffx.95363.1.S1_at	CA646857	transcription factor bHLH112-like (LOC101765898), mRNA	u48	transcription factor	GO:0030528	dna binding protein
TaAffx.92552.1.S1_at	BJ259338	transcription factor bHLH30-like (LOC101774488), transcript variant X4, mRNA	u48	transcription factor	GO:0043231	dna binding protein
Ta.20954.2.S1_at	CA613513	transcription regulator (LOC100286088), mRNA	u48	transcription factor
Ta.9926.1.A1_at	CA609859	WRKY transcription factor 14-like (LOC101756077), mRNA	u48	transcription factor
Ta.4968.3.S1_x_at	CA644156	Aeluropus littoralis scarecrow gene, complete cds	uSZA	transcription factor	GO:0045449	chitin-inducible gibberellin-responsive protein
Ta.4968.1.S1_at	CA652509	Aeluropus littoralis scarecrow gene, complete cds	uSZA	transcription factor	GO:0045449	chitin-inducible gibberellin-responsive protein
Ta.30814.1.S1_at	CN008170	Setaria italica transcription factor bHLH135-like (LOC101757562), mRNA	uSZA	transcription factor
Ta.22213.1.S1_at	CA730423	Avena sativa DNA-binding protein WRKY1 (wrky1) mRNA, complete cds	uSZA	transcription factor
TaAffx.83208.1.S1_at	CA660265	Hordeum vulgare subsp. vulgare mRNA for NAC transcription factor (nac6 gene)	uSZA	transcription factor
TaAffx.109191.1.S1_x_at	BQ168959	Hordeum vulgare subsp. vulgare WRKY transcription factor 26 (WRKY26) mRNA, partial cds	uSZA	transcription factor
TaAffx.99272.1.A1_at	CK208329	Oryza sativa (japonica cultivar-group) WRKY21 mRNA, complete cds	uSZA	transcription factor
TaAffx.120360.1.A1_at	BJ229131	Oryza sativa Japonica Group Spl7 mRNA for heat stress transcription factor Spl7, complete cds	uSZA	transcription factor	GO:0003677	heat shock factor
Ta.5367.2.S1_x_at	CA731144	Triticum aestivum NAC domain transcription factor (NAC2) mRNA, complete cds	uSZA	transcription factor	GO:0003677	nac1 transcription factor
TaAffx.64818.1.S1_at	BJ274245	Triticum aestivum WRKY protein mRNA, partial cds	uSZA	transcription factor
Ta.16082.2.S1_x_at	CK211295	Triticum aestivum WRKY transcription factor (WRKY) mRNA, complete cds	uSZA	transcription factor	GO:0043565	wrky transcription factor
Ta.16082.1.A1_at	CA624333	Triticum aestivum WRKY transcription factor (WRKY) mRNA, complete cds	uSZA	transcription factor	GO:0043565	wrky transcription factor
Ta.8482.1.A1_at	BQ161961	Triticum aestivum WRKY27 transcription factor mRNA, complete cds	uSZA	transcription factor
Ta.8348.1.A1_x_at	CK163988	Triticum aestivum WRKY27 transcription factor mRNA, complete cds	uSZA	transcription factor
TaAffx.113258.1.S1_at	CA616889	Zea mays B transcriptional activator (b1) gene, b1-B' allele, exons 1 through 3 and partial cds	uSZA	transcription factor
TaAffx.33753.1.S1_at	CK162146	Zea mays CCR4-NOT transcription complex subunit 7 (LOC100282279), mRNA	uSZA	transcription factor
TaAffx.1091.1.S1_at	CK214119	Zea mays clone 275913 VQ motif family protein mRNA, complete cds	uSZA	transcription factor
Ta.5379.1.S1_at	BJ287107	Zea mays clone 347485 myb-related protein Zm1 mRNA, complete cds	uSZA	transcription factor
Ta.5495.1.S1_at	BJ219619	Zea mays clone 503296 DNA binding protein mRNA, complete cds	uSZA	transcription factor
TaAffx.602.1.A1_at	BQ168913	Zea mays DNA binding protein (LOC100284601), mRNA	uSZA	transcription factor	GO:0003677	ap2 domain-containing transcription factor-like
Ta.12279.1.A1_at	BQ172006	Zea mays KANADI-like transcription factor FEATHERED (LOC100281529), mRNA	uSZA	transcription factor
TaAffx.79031.1.S1_at	CA723568	Zea mays RNA-binding region-containing protein 1 (LOC100280521), mRNA	uSZA	transcription factor
TaAffx.70657.1.S1_s_at	BQ802141	Zea mays transcription factor MYC7E mRNA, partial cds	uSZA	transcription factor
Ta.30765.1.S1_at	CN011347	Zea mays VQ motif family protein (LOC100283880), mRNA	uSZA	transcription factor
Ta.3134.2.S1_x_at	CA695067	transcription factor MYC4-like	uSZA	transcription factor
TaAffx.9231.2.S1_s_at	CK216114	unknown	uSZA	unknown	GO:0003700	c-repeat binding factor 9
Ta.22180.1.S1_x_at	CA728609	unknown	uSZA	unknown	GO:0003700	ap2 domain-containing transcription factor-like protein
Ta.28791.1.A1_at	CK212603	unknown	uSZA	unknown	GO:0003700	c-repeat binding factor 9
Ta.1790.1.S1_at	BE430142	putative S-adenosylmethionine-dependent methyltransferase gene, exons 1, 2 and partial cds	24+48	transferase	GO:0008152	s-adenosylmethionine-dependent methyltransferase
Ta.1293.1.S1_at	CA653071	Triticum aestivum phytoene synthase 7A (PSY7A) gene, PSY7A-Psy1-A1r allele, complete cds	24+48	transferase
Ta.26262.1.A1_at	CD491688	Zea mays anthranilate N-benzoyltransferase protein 1 (LOC100282920), mRNA	24+48	transferase
Ta.27062.1.S1_at	BT009376	Zea mays isopentenyl transferase IPT5 (IPT5), mRNA	24+48	transferase
Ta.12059.1.S1_at	CA698257	unknown	24+48	unknown	GO:0016747	quercetin 3-o-glucoside-6 -o-malonyltransferase
Ta.14545.1.S1_at	BJ283780	Zea mays clone 238017 O-methyltransferase ZRP4 mRNA, complete cds	24+SZA	transferase	GO:0009536	o-methyltransferase zrp4
Ta.3369.1.S1_at	BQ744501	Zea mays clone 1534877 anthranilate N-benzoyltransferase protein 1 mRNA, complete cds	SZA+48	transferase	GO:0016747	hydroxycinnamoyl shikimate quinate hydroxycinnamoyltransferase
Ta.12530.2.A1_at	BQ172446	Hevea brasiliensis cis-prenyltransferase 4 (Hpt4) mRNA, complete cds	u24	transferase	GO:0009536	hypothetical protein SORBIDRAFT_01g007070 [Sorghum bicolor]
Ta.1846.2.S1_at	CD373607	Sorghum bicolor O-methyltransferase mRNA, complete cds	u24	transferase
Ta.15894.1.S1_at	CA500106	Triticum aestivum mRNA for sialyltransferase-like protein (stv2 gene)	u24	transferase
Ta.20492.2.S1_s_at	BI751765	histone acetyltransferase KAT2A-like (LOC101764593), mRNA	u24	transferase
Ta.1457.2.S1_at	BJ294798	glutathione-S-transferase mRNA, complete cds	u48	transferase
Ta.3679.1.S1_x_at	CA733231	mRNA for glutathione transferase (gstu2 gene)	u48	transferase	GO:0004364	glutathione s-transferase
Ta.30944.1.S1_s_at	AJ440791	mRNA for glutathione transferase F2 (gstf2 gene)	u48	transferase	GO:0016023	glutathione transferase f4
Ta.14632.1.S1_x_at	AJ440792	mRNA for glutathione transferase F3 (gstf3 gene)	u48	transferase	GO:0016023	glutathione transferase
Ta.24150.1.S1_at	AY064481	mRNA for glutathione transferase F6 (gstf6 gene)	u48	transferase	GO:0016023	glutathione transferase
Ta.25795.1.A1_at	CD373978	Oryza sativa Japonica Group MET1 gene for putative cytosine-5 DNA methyltransferase, complete cds, allele: OsMET1a	u48	transferase
Ta.28354.3.S1_x_at	BQ902312	Triticum aestivum mRNA for glutathione transferase (gstu3 gene)	u48	transferase	GO:0004364	glutathione s-transferase
Ta.5629.1.S1_x_at	BT009443	Triticum aestivum mRNA for glutathione transferase F4 (gstf4 gene)	u48	transferase	GO:0016023	glutathione transferase
TaAffx.58957.1.S1_x_at	CA611386	Triticum aestivum mRNA for glutathione transferase F4 (gstf4 gene)	u48	transferase	GO:0016023	glutathione transferase f4
Ta.27049.1.S1_at	CK194223	Zea mays anthranilate N-benzoyltransferase protein 1 (LOC100281073), mRNA	u48	transferase
Ta.8086.1.A1_at	BQ161253	Zea mays anthranilate N-benzoyltransferase protein 1 (LOC100281073), mRNA	u48	transferase	GO:0016747	hydroxycinnamoyl transferase
Ta.1034.1.A1_at	BG908412	Zea mays antiporter/ drug transporter/ transporter (LOC100281043), mRNA	u48	transferase
Ta.27420.1.S1_at	BT009368	Zea mays branched-chain-amino-acid aminotransferase (LOC100283367), mRNA	u48	transferase	GO:0004084	branched-chain-amino-acid aminotransferase
Ta.10164.2.S1_a_at	CA601625	Zea mays clone 356720 homocysteine S-methyltransferase 1 mRNA, complete cds	u48	transferase	GO:0046872	homocysteine s-methyltransferase
TaAffx.31577.1.S1_at	CA612720	benzyl alcohol O-benzoyltransferase-like (LOC101771750), mRNA	u48	transferase	GO:0016747	benzoyl coenzyme a: benzyl alcohol benzoyl transferase
Ta.13701.2.S1_x_at	CA688168	benzyl alcohol O-benzoyltransferase-like (LOC101772151), mRNA	u48	transferase
Ta.9134.1.A1_at	CD491690	clone 236658 O-methyltransferase ZRP4 mRNA, complete cds	u48	transferase
TaAffx.63502.1.S1_at	CA626511	phosphopantetheine adenylyltransferase-like (LOC103626591), mRNA	u48	transferase	GO:0006629	bifunctional coenzyme a synthase
Ta.951.2.A1_a_at	BE443630	TaSAG1 mRNA for aminotransferase, complete cds	u48	transferase	GO:0006979	aminotransferase y4ub
Ta.4911.3.S1_a_at	CA593346	histidine protein methyltransferase 1 homolog (LOC100839266), mRNA	uSZA	transferase
Ta.29307.1.A1_s_at	CK163859	Zea mays clone 504579 10-deacetylbaccatin III 10-O-acetyltransferase mRNA, complete cds	uSZA	transferase
Ta.6522.1.A1_at	BJ307289	Zea mays eIF-5 gene, exons 1-2	24+48	translation
Ta.746.1.S1_a_at	AF508969	Triticum aestivum translation initiation factor mRNA, complete cds	SZA+48	translation	GO:0003743	protein translation factor sui1
Ta.6522.2.S1_a_at	BJ301346	Zea mays clone 229402 eukaryotic translation initiation factor 5 mRNA, complete cds	u48	translation
Ta.746.3.S1_x_at	BJ318989	unknown	uSZA	unknown	GO:0003743	protein translation factor sui1
TaAffx.121470.1.S1_at	CA700476	Glycine max mRNA for nitrate transporter NRT1-1, complete cds	24+48	transport
Ta.8599.1.A1_at	BQ162109	Zea mays oligopeptide transporter 4 (LOC100285726), mRNA	24+48	transport	GO:0055085	oligopeptide transporter opt family
Ta.30603.1.S1_s_at	BJ239996	HvProT mRNA for proline transporter, complete cds	24+48	transport
Ta.5766.1.S1_at	BJ289079	unknown	24+48	unknown	GO:0055085	hexose transporter
Ta.9389.1.S1_at	CD909442	O.sativa mRNA for archain/delta-COP	24+48+SZA	transport	GO:0009536	seed maturation protein pm41
Ta.6144.2.S1_a_at	BQ803188	Zygophyllum xanthoxylum vacuolar Na+/H+ antiporter (NHX) mRNA, complete cds	24+SZA	transport
Ta.847.1.S1_x_at	BQ168917	ABC transporter B family member 21-like (LOC102706565), mRNA	u24	transport	GO:0042626	mdr-like abc transporter
Ta.30253.1.A1_at	BG906702	Major facilitator superfamily protein mRNA, complete cds	u24	transport
Ta.4178.1.S1_at	CA744363	Agaricus bisporus partial mRNA for putative inorganic phosphate transporter (ipt gene), clone pm127	u24	transport
Ta.4826.2.S1_at	CD907588	Mugil cephalus VgA mRNA for vitellogenin A, complete cds	u24	transport
Ta.24748.1.S1_at	AY040246	Na+/H+ antiporter (NHX2) mRNA, complete cds	u24	transport	GO:0005829	stem-specific protein tsjt1
Ta.9389.2.S1_at	BQ805303	Thlaspi caerulescens metal transporter NRAMP3 (NRAMP3) mRNA, complete cds	u24	transport	GO:0009536	seed maturation protein pm41
Ta.13579.1.A1_at	BQ168489	Triticum aestivum ammonium transporter (AMT1) mRNA, complete cds	u24	transport
Ta.28800.1.S1_at	BJ246015	Triticum aestivum mRNA for sulphate transporter (ST3.1 gene), variety Paragon	u24	transport
Ta.6129.1.S1_at	CK194243	Zea mays clone 300927 vesicle transport v-SNARE 13 mRNA, complete cds	u24	transport
Ta.3225.1.S1_at	CD932648	DUF1692 domain, endoplasmic reticulum vescicle transporter protein (LOC100193691), mRNA	u24	transport
Ta.6041.2.A1_x_at	BJ294973	unknown	u24	unknown	GO:0055085	mechanosensitive ion channel
TaAffx.29128.1.S1_at	CA649809	ABC transporter G family member 24-like (LOC100822816), mRNA	u48	transport
TaAffx.22971.1.S1_at	CA742508	Zea mays amino acid permease 1 (LOC100283143), mRNA	u48	transport	GO:0016021	amino acid permease 1
TaAffx.105352.1.S1_at	CA735733	amino acid transporter AAP4 (At5g63850) mRNA, complete cds	u48	transport
Ta.21038.1.S1_at	CA601803	ammonium transporter (AMT1) mRNA, complete cds	u48	transport
Ta.10084.1.S1_at	AF110180	high-affinity phosphate transporter PT1 mRNA, partial cds	u48	transport
TaAffx.93058.2.S1_at	BJ234133	Hordeum vulgare HvProT mRNA for proline transporter, complete cds	u48	transport	GO:0016023	proline transporter
TaAffx.113315.1.S1_at	CA615901	Hordeum vulgare HvYS1 mRNA for iron-phytosiderophore transporter, complete cds	u48	transport	GO:0016020	iron-phytosiderophore transporter protein yellow stripe 1
Ta.15024.1.S1_at	CA687474	Hordeum vulgare partial mRNA for putative peptide transporter protein	u48	transport
Ta.9064.2.S1_s_at	BJ274048	Hordeum vulgare subsp. vulgare putative high-affinity potassium transporter (HvHAK1) mRNA, complete cds	u48	transport	GO:0015079	high-affinity potassium transporter
TaAffx.110363.1.S1_at	CD883484	Oryza sativa Japonica Group monosaccharide transporter 4 (MST4) mRNA, complete cds	u48	transport	GO:0055085	at5g26340 f9d12_17
Ta.28276.1.S1_a_at	BQ162680	Populus trichocarpa magnesium transporter CorA-like family protein (POPTR_0009s15340g) mRNA, complete cds	u48	transport	GO:0008270	multiple stress-responsive zinc-finger protein isap1
Ta.28798.1.S1_x_at	CD452943	protein transport protein Sec61 beta subunit	u48	transport	GO:0015031	protein transport protein sec61 beta subunit
Ta.7536.1.S1_at	BQ801732	proton-coupled amino acid transporter 1-like (LOC100831435), mRNA	u48	transport
Ta.30880.1.S1_at	CN012335	Salsola affinis Na+/H+ antiporter (NHX1) mRNA, partial cds	u48	transport
TaAffx.506.1.A1_at	BQ802745	Secale cereale aluminum-activated malate transporter (ALMT1-1) gene, complete cds	u48	transport	GO:0020037	cytochrome p450
Ta.5174.2.S1_at	CK193743	Triticum aestivum NAR2.1 (nar2.1) mRNA, complete cds	u48	transport
Ta.5174.3.S1_x_at	CA641478	Triticum aestivum NAR2.1 (nar2.1) mRNA, complete cds	u48	transport	GO:0016023	high affinity nitrate transporter
TaAffx.128578.1.S1_at	CK209330	Zea mays amino acid carrier (LOC100282656), mRNA	u48	transport	GO:0016021	amino acid carrier
Ta.12077.1.A1_x_at	BQ171531	Zea mays clone 344739 electron transporter mRNA, complete cds	u48	transport
TaAffx.16135.1.S1_at	CD899496	Zea mays clone 354785 nucleoside transporter mRNA, complete cds	u48	transport	GO:0016020	equilibrative nucleoside transporter
TaAffx.67941.1.S1_at	BJ251275	Zea mays peptide transporter PTR2 (LOC100281420), mRNA	u48	transport	GO:0016021	nitrite transporter
Ta.21327.1.S1_x_at	CA597040	clone 1634143 protein transport protein Sec61 beta subunit mRNA, complete cds	u48	transport	GO:0015031	protein transport protein sec61 beta subunit
Ta.113.1.S1_at	U16709	Hordeum brevisubulatum high-affinity potassium uptake transporter (HKT2;2) mRNA, complete cds	u48	transport	GO:0015079	sodium transporter
Ta.25793.1.S1_at	BQ244315	nitrate transporter 1.2-like (LOC102699875), mRNA	u48	transport	GO:0016020	nitrate transporter ntl1
Ta.8459.1.A1_at	BQ161927	peptide transporter PTR2-like (LOC101763423), mRNA	u48	transport	GO:0016020	peptide transporter
TaAffx.84359.1.S1_at	CA638633	phosphate transporter PHO1-2-like	u48	transport	GO:0016021	pho1-like protein
Ta.9385.3.S1_at	BJ316701	S.polyrrhiza mRNA for PDR5-like ABC transporter	uSZA	transport	GO:0009851	pdr-like abc transporter
Ta.9774.1.S1_at	BJ238495	Setaria italica magnesium transporter NIPA2-like (LOC101759473), transcript variant X2, mRNA	uSZA	transport
TaAffx.109582.1.S1_s_at	CA703489	Glycine max mRNA for nitrate transporter NRT1-1, complete cds	uSZA	transport
Ta.14993.1.S1_at	CA686559	Zea mays clone 344739 electron transporter mRNA, complete cds	uSZA	transport
Ta.18731.1.S1_a_at	CD491978	microtubule-associated protein 65-7 mRNA, complete cds	u48	tubulin
Ta.25534.2.S1_at	BJ268663	alpha tubulin-5B (TUBA-5B) mRNA, complete cds	u48	tubulin
Ta.9692.1.S1_s_at	BJ226604	unknown	u24	unknown	GO:0006511	alm beta-like
Ta.23717.1.S1_at	BU100292	Triticum aestivum ubiquitin-conjugating enzyme mRNA, complete cds	24+48	ubiquitination	GO:0006511	ubiquitin-conjugating enzyme
Ta.8207.1.S1_at	CD938147	Zea mays clone 1568194 ubiquitin-protein ligase mRNA, complete cds	24+48+SZA	ubiquitination	GO:0005488	armadillo repeat containing
Ta.12970.2.S1_x_at	CA629246	Glycine max ubiquitin carboxyl-terminal hydrolase	24+SZA	ubiquitination
TaAffx.97978.1.S1_at	BQ801131	polyubiquitin 11-like (LOC100835540), mRNA	u24	ubiquitination	GO:0006511	polyubiquitin
Ta.10567.3.S1_at	BJ302599	E3 ubiquitin-protein ligase KEG-like (LOC102704424), mRNA	u24	ubiquitination	GO:0006952	ankyrin-repeat containing
TaAffx.75287.1.A1_at	BQ169236	E3 ubiquitin-protein ligase Os04g0590900-like (LOC101786910), mRNA	u24	ubiquitination
Ta.10304.1.S1_a_at	BJ276213	E3 ubiquitin-protein ligase RHF2A-like (LOC101777360), misc_RNA	u24	ubiquitination
TaAffx.38158.1.S1_at	BJ253274	E3 ubiquitin-protein ligase RING1-like (LOC100834834), mRNA	u48	ubiquitination
Ta.28553.3.S1_at	BJ274700	polyubiquitin (WubiG) mRNA, partial cds	u48	ubiquitination
Ta.7947.1.S1_at	CD938215	Triticum aestivum mRNA for putative SKP1 protein	u48	ubiquitination
TaAffx.109320.1.S1_s_at	CA677109	Triticum aestivum ubiquitin-conjugating enzyme mRNA, complete cds	u48	ubiquitination
Ta.8244.2.S1_x_at	CA651206	Zea mays ubiquitin-conjugating enzyme E2 W (LOC100280549), mRNA	u48	ubiquitination	GO:0009965	ubiquitin-conjugating enzyme e2 w
Ta.28553.13.S1_x_at	BJ300199	A.fatua mRNA for tetraubiquitin	u48	ubiquitination
Ta.6544.1.S1_at	BJ307479	clone 303242 ubiquitin-protein ligase/ zinc ion binding protein mRNA, complete cds	u48	ubiquitination	GO:0005739	rna-binding expressed
Ta.3443.1.S1_x_at	CA665711	membrane-anchored ubiquitin-fold protein 3 (LOC103627750), transcript variant X2, mRNA	u48	ubiquitination
Ta.12921.2.S1_x_at	CA688326	Lycopersicon esculentum mRNA for proteasome, alpha subunit	uSZA	ubiquitination
TaAffx.6048.1.S1_at	CA692495	Ricinus communis ubiquitin-protein ligase, putative, mRNA	uSZA	ubiquitination
TaAffx.6798.1.S1_at	BQ802663	Zea mays clone 354011 ubiquitin-protein ligase CIP8 mRNA, complete cds	uSZA	ubiquitination
Ta.25481.2.S1_s_at	CK205376	Zea mays LOC100285844 (umc1363a), mRNA	24+48	unknown
Ta.1674.1.S1_s_at	CA609826	unknown	24+48	unknown
Ta.1156.1.S1_at	CA642575	unknown	24+48	unknown
TaAffx.2.1.S1_at	CD490398	unknown	24+48	unknown
TaAffx.108939.1.S1_at	CA682107	unknown	24+48	unknown
Ta.2586.2.S1_at	BQ902103	unknown	24+48	unknown
TaAffx.71465.1.S1_at	CA609679	unknown	24+48	unknown
TaAffx.106064.1.S1_at	CA741474	unknown	24+48	unknown
Ta.18583.1.S1_at	CA639143	unknown	24+48	unknown
Ta.21664.1.S1_at	CD453679	unknown	24+48	unknown
Ta.7773.1.S1_x_at	CA611066	unknown	24+48	unknown
Ta.6098.1.S1_at	CA611523	unknown	24+48	unknown
Ta.1677.1.S1_at	BQ281548	unknown	24+48	unknown
Ta.4764.1.S1_s_at	BJ225880	unknown	24+48	unknown
Ta.17666.1.S1_at	CA623243	unknown	24+48	unknown
TaAffx.79574.1.S1_at	CA602622	unknown	24+48	unknown
Ta.18755.1.S1_at	CA641730	unknown	24+48	unknown
Ta.21353.2.S1_at	CA598488	unknown	24+48	unknown
Ta.9559.1.S1_s_at	BJ275812	unknown	24+48	unknown
Ta.14681.1.S1_at	CA679812	unknown	24+48	unknown
Ta.20509.1.S1_x_at	CA610199	unknown	24+48	unknown
TaAffx.113803.1.S1_at	CA604860	unknown	24+48	unknown
TaAffx.111433.1.S1_at	CA640842	unknown	24+48	unknown
TaAffx.9098.1.S1_at	CA612514	unknown	24+48	unknown
Ta.22933.1.S1_at	CD939586	unknown	24+48	unknown
Ta.9390.1.A1_at	CA603929	unknown	24+48	unknown	GO:0045449	auxin-responsive aux iaa family protein
Ta.5682.1.S1_at	BJ280941	unknown	24+48	unknown
Ta.19512.1.S1_at	CA645288	unknown	24+48	unknown
Ta.8304.2.A1_at	BJ287603	unknown	24+48	unknown
TaAffx.74344.1.A1_at	CK215554	unknown	24+48	unknown
TaAffx.6480.1.S1_at	CA685192	unknown	24+48	unknown
TaAffx.84130.1.S1_at	CA644137	unknown	24+48	unknown
Ta.5118.3.S1_x_at	BJ265380	unknown	24+48	unknown
Ta.1156.2.S1_x_at	BQ800831	unknown	24+48	unknown
Ta.8475.1.A1_at	BQ161953	unknown	24+48	unknown
Ta.3300.1.S1_at	BJ209879	unknown	24+48	unknown
Ta.11939.1.S1_at	BQ171110	unknown	24+48	unknown
Ta.30753.1.A1_at	CN012839	Medicago truncatula mRNA for carotenoid cleavage dioxygenase 1 (ccd1 gene)	24+48	unknown
Ta.16204.1.S1_x_at	BJ236484	Zea mays clone 1560458 mRNA sequence	24+48+SZA	unknown
TaAffx.70641.1.S1_at	BQ802487	unknown	24+48+SZA	unknown
Ta.16273.1.S1_at	CA603925	unknown	24+48+SZA	unknown
Ta.22381.1.S1_at	CA741954	unknown	24+48+SZA	unknown
Ta.12088.1.S1_at	CA742200	unknown	24+48+SZA	unknown
TaAffx.109765.1.S1_at	CD882804	unknown	24+48+SZA	unknown
Ta.14800.1.S1_at	CA682213	unknown	24+48+SZA	unknown
Ta.22048.1.S1_at	CA595968	unknown	24+48+SZA	unknown
Ta.723.1.S1_at	CA614766	unknown	24+48+SZA	unknown
Ta.16210.1.S1_at	CA602674	unknown	24+48+SZA	unknown
Ta.5562.1.A1_at	BJ285493	unknown	24+SZA	unknown
Ta.22743.1.S1_x_at	CA652933	unknown	24+SZA	unknown
TaAffx.15968.1.S1_at	BQ801522	unknown	24+SZA	unknown
Ta.1191.1.S1_at	BE489333	unknown	24+SZA	unknown
Ta.4826.1.S1_at	BQ171098	unknown	24+SZA	unknown
Ta.18463.1.S1_x_at	CA619812	unknown	24+SZA	unknown
Ta.22120.1.S1_at	CA724491	unknown	24+SZA	unknown
TaAffx.108692.1.S1_at	CA685202	unknown	24+SZA	unknown
Ta.25476.1.S1_at	CD454009	unknown	24+SZA	unknown
Ta.24511.1.S1_at	CA702277	unknown	24+SZA	unknown
TaAffx.4779.1.S1_at	BJ269926	unknown	24+SZA	unknown
Ta.21413.1.S1_at	CD881988	unknown	24+SZA	unknown
Ta.9113.1.S1_at	BJ207521	unknown	24+SZA	unknown
Ta.27748.1.S1_x_at	CD887298	unknown	24+SZA	unknown
TaAffx.38397.1.A1_at	CK208161	unknown	24+SZA	unknown
Ta.3825.1.A1_at	BJ254304	unknown	24+SZA	unknown
Ta.342.1.A1_at	BF485162	unknown	24+SZA	unknown
TaAffx.114390.1.S1_at	CA593923	unknown	24+SZA	unknown
Ta.15199.1.S1_at	CA653051	unknown	24+SZA	unknown
Ta.19562.1.S1_at	CA653374	unknown	24+SZA	unknown
Ta.1447.1.S1_x_at	CD938201	unknown	24+SZA	unknown
Ta.24294.1.A1_at	BQ172428	unknown	24+SZA	unknown
Ta.7294.1.S1_at	BQ171510	unknown	24+SZA	unknown
TaAffx.31422.1.S1_at	CA616549	unknown	24+SZA	unknown	GO:0009775	cytochrome b6 f complex subunit iv
Ta.23329.1.A1_at	CA747227	unknown	24+SZA	unknown
TaAffx.70784.1.A1_at	BQ169027	unknown	24+SZA	unknown
Ta.7601.1.A1_at	CD881648	unknown	24+SZA	unknown
Ta.10236.1.A1_at	CK205521	unknown	24+SZA	unknown
Ta.13277.1.A1_at	BQ169503	unknown	24+SZA	unknown
TaAffx.15065.1.S1_at	AJ615560	Oryza sativa Japonica Group cDNA, clone: J100067M12, full insert sequence	24+SZA	unknown
Ta.13856.1.S1_at	BE493698	Zea mays clone 1284426 mRNA sequence	24+SZA	unknown
Ta.3088.1.S1_at	CN011702	unknown	SZA+48	unknown
Ta.24344.1.S1_at	CA605726	unknown	SZA+48	unknown
TaAffx.53371.1.S1_at	CA693094	unknown	SZA+48	unknown
Ta.6849.1.S1_at	CK163325	uncharacterized LOC100829647 (LOC100829647), mRNA	u24	unknown
Ta.22338.1.S1_at	CA741043	Zea mays LOC100280468 (cl15281_1(600)), mRNA	u24	unknown
TaAffx.105586.2.S1_at	CA681851	Zea mays LOC100281495 (cl31689_1(750)), mRNA	u24	unknown
Ta.25112.1.A1_at	CA602848	Zea mays LOC100284967 (pco091486(738)), mRNA	u24	unknown
Ta.3281.1.A1_at	BQ161144	unknown	u24	unknown
Ta.19369.1.S1_x_at	CA650877	unknown	u24	unknown
Ta.11671.1.S1_at	BQ170572	unknown	u24	unknown
TaAffx.81827.1.S1_at	CA681172	unknown	u24	unknown
TaAffx.16192.1.S1_at	BQ169008	unknown	u24	unknown
Ta.12657.1.S1_at	BQ838979	unknown	u24	unknown
Ta.24753.1.A1_at	CA736360	unknown	u24	unknown
Ta.30736.1.A1_at	BJ219633	unknown	u24	unknown
Ta.412.1.S1_at	BF474922	unknown	u24	unknown
TaAffx.92218.1.A1_at	BJ275608	unknown	u24	unknown
Ta.6162.1.S1_at	BJ298450	unknown	u24	unknown
Ta.18905.1.S1_at	CA643755	unknown	u24	unknown
TaAffx.106641.1.S1_at	CA710984	unknown	u24	unknown
Ta.18900.1.S1_at	CA643694	unknown	u24	unknown
Ta.12787.1.S1_at	CD901150	unknown	u24	unknown
Ta.865.2.A1_at	BG907873	unknown	u24	unknown
Ta.9029.1.A1_at	BQ162791	unknown	u24	unknown
Ta.5915.1.S1_x_at	BJ292123	unknown	u24	unknown
TaAffx.31481.1.S1_at	CA615176	unknown	u24	unknown
Ta.21273.1.S1_s_at	CA615208	unknown	u24	unknown
Ta.27975.1.S1_at	CD922484	unknown	u24	unknown
Ta.4750.1.S1_a_at	BQ169846	unknown	u24	unknown
Ta.5279.3.S1_x_at	BJ279271	unknown	u24	unknown
Ta.9905.1.S1_at	AJ613239	unknown	u24	unknown
Ta.21273.2.S1_a_at	CA727950	unknown	u24	unknown
Ta.7368.1.S1_at	CN012970	unknown	u24	unknown
Ta.28395.1.A1_at	CA658354	unknown	u24	unknown
Ta.9960.1.S1_x_at	BJ235592	unknown	u24	unknown
Ta.14729.1.S1_at	CA681092	unknown	u24	unknown
Ta.5776.1.S1_at	BJ289366	unknown	u24	unknown
TaAffx.131567.2.S1_x_at	BQ168866	unknown	u24	unknown
Ta.7067.1.S1_x_at	BQ801766	unknown	u24	unknown
Ta.9223.1.A1_at	BJ290167	unknown	u24	unknown
Ta.27304.1.S1_at	CA669835	unknown	u24	unknown
Ta.23093.1.S1_s_at	CA604801	unknown	u24	unknown
Ta.351.2.S1_x_at	CA673444	unknown	u24	unknown
Ta.23082.1.S1_s_at	CA616144	unknown	u24	unknown
Ta.10754.1.S1_at	BQ166469	unknown	u24	unknown
Ta.20303.1.A1_at	CA677784	unknown	u24	unknown
Ta.30251.1.A1_at	BJ241342	unknown	u24	unknown
Ta.23390.1.S1_at	CA610110	unknown	u24	unknown
Ta.6379.1.S1_at	CK212647	unknown	u24	unknown
Ta.6683.1.A1_a_at	BJ303988	unknown	u24	unknown
Ta.22049.1.S1_at	CD909599	unknown	u24	unknown
Ta.5184.1.S1_at	BJ283249	unknown	u24	unknown
Ta.19303.1.S1_at	BQ579574	unknown	u24	unknown
Ta.865.1.S1_s_at	CA731345	unknown	u24	unknown
TaAffx.105801.1.S1_s_at	BQ803283	unknown	u24	unknown
Ta.13876.1.S1_at	AL830654	unknown	u24	unknown
Ta.11681.1.A1_at	BQ170584	unknown	u24	unknown
Ta.8108.2.S1_at	BQ166083	unknown	u24	unknown
Ta.2460.2.A1_at	BG907518	unknown	u24	unknown
Ta.28848.1.S1_at	BQ579494	unknown	u24	unknown
TaAffx.106485.1.S1_at	CA729026	unknown	u24	unknown
Ta.15190.1.S1_at	CA692874	unknown	u24	unknown
TaAffx.14310.1.S1_at	BJ322185	unknown	u24	unknown
Ta.4712.1.A1_at	BJ275534	unknown	u24	unknown
Ta.26263.1.A1_at	CD490418	unknown	u24	unknown
TaAffx.105864.1.S1_at	CD883714	unknown	u24	unknown
Ta.28042.2.S1_x_at	CA727647	unknown	u24	unknown
Ta.15990.1.S1_at	CA593364	unknown	u24	unknown
Ta.10231.1.A1_at	BJ251950	unknown	u24	unknown
TaAffx.37657.1.A1_at	BJ274791	unknown	u24	unknown
TaAffx.29100.1.S1_at	BJ279779	unknown	u24	unknown
Ta.27707.1.S1_at	CD929369	unknown	u24	unknown
TaAffx.12728.1.S1_at	BJ240240	unknown	u24	unknown
Ta.25880.1.A1_at	CD454012	unknown	u24	unknown
Ta.13230.1.S1_at	BQ171247	unknown	u24	unknown
Ta.22792.2.S1_x_at	CA679824	unknown	u24	unknown
Ta.9353.1.S1_at	BJ245677	Oryza sativa Japonica Group cDNA, clone: J075153F01, full insert sequence	u24	unknown	GO:0009507	at1g10410 f14n23_31
Ta.5500.2.S1_a_at	CA659092	Ricinus communis catalytic, putative, mRNA	u48	unknown	GO:0008936	isochorismatase hydrolase-like protein
Ta.22338.2.S1_a_at	BQ607023	Zea mays LOC100280468 (cl15281_1(600)), mRNA	u48	unknown
Ta.22822.1.S1_x_at	CA705211	Zea mays LOC100280468 (cl15281_1(600)), mRNA	u48	unknown
Ta.23081.3.S1_a_at	CA604681	Zea mays LOC100282770 (pco131730(580)), mRNA	u48	unknown
TaAffx.6797.2.S1_at	CA677337	unknown	u48	unknown
TaAffx.86536.1.S1_at	CA606170	unknown	u48	unknown
Ta.8907.1.S1_at	CD871652	unknown	u48	unknown
Ta.8238.1.S1_at	BQ295509	unknown	u48	unknown
Ta.19000.1.S1_at	CA645560	unknown	u48	unknown
Ta.6143.1.S1_at	CK216020	unknown	u48	unknown
Ta.21035.1.S1_at	CA614540	unknown	u48	unknown
Ta.21839.1.S1_x_at	AJ610013	unknown	u48	unknown
Ta.5650.3.S1_at	CA697655	unknown	u48	unknown
Ta.8531.1.A1_at	CK211328	unknown	u48	unknown
Ta.28508.1.S1_x_at	CA615809	unknown	u48	unknown
TaAffx.25555.3.S1_s_at	CA634931	unknown	u48	unknown
Ta.13991.1.S1_x_at	CA666889	unknown	u48	unknown
TaAffx.70192.1.S1_at	CA694666	unknown	u48	unknown
TaAffx.38635.1.A1_at	BJ228820	unknown	u48	unknown
Ta.11975.2.S1_a_at	BG906941	unknown	u48	unknown
Ta.18694.1.S1_at	CA640720	unknown	u48	unknown
TaAffx.9407.1.S1_at	CA599719	unknown	u48	unknown
TaAffx.78495.1.S1_s_at	CA731670	unknown	u48	unknown
TaAffx.108248.2.S1_at	CA621543	unknown	u48	unknown
TaAffx.57491.1.S1_x_at	CA628209	unknown	u48	unknown
Ta.20738.1.S1_s_at	CA609340	unknown	u48	unknown
TaAffx.65415.1.S1_at	BJ253341	unknown	u48	unknown
Ta.25129.1.S1_at	CD867235	unknown	u48	unknown
TaAffx.106194.1.S1_at	CA723332	unknown	u48	unknown
TaAffx.43029.1.S1_x_at	CA598412	unknown	u48	unknown
TaAffx.12419.3.A1_at	BJ265465	unknown	u48	unknown
Ta.28098.1.S1_x_at	CA610951	unknown	u48	unknown
Ta.19434.3.S1_x_at	CA649170	unknown	u48	unknown
TaAffx.40634.1.S1_at	AJ611498	unknown	u48	unknown
TaAffx.52926.1.S1_at	CA654158	unknown	u48	unknown
Ta.16145.2.A1_x_at	CA601015	unknown	u48	unknown
Ta.7384.3.A1_a_at	BJ275626	unknown	u48	unknown
TaAffx.88904.1.S1_x_at	BE515367	unknown	u48	unknown
Ta.16851.1.S1_at	CA605771	unknown	u48	unknown
Ta.16300.1.S1_at	CA604369	unknown	u48	unknown
TaAffx.31643.1.S1_at	CA611048	unknown	u48	unknown
Ta.16701.1.S1_at	CA611232	unknown	u48	unknown
Ta.24281.1.S1_at	BQ169452	unknown	u48	unknown
TaAffx.96766.1.S1_at	BG905531	unknown	u48	unknown
Ta.24357.1.S1_at	CA611189	unknown	u48	unknown
Ta.25466.2.S1_x_at	CA641573	unknown	u48	unknown
TaAffx.3910.2.A1_x_at	BJ284892	unknown	u48	unknown
Ta.21332.1.S1_at	CA671739	unknown	u48	unknown
TaAffx.59009.1.S1_at	BJ261247	unknown	u48	unknown
TaAffx.100446.1.S1_at	CA731903	unknown	u48	unknown
Ta.27834.1.S1_s_at	BQ160730	unknown	u48	unknown
TaAffx.109025.1.S1_s_at	CA593260	unknown	u48	unknown
TaAffx.86640.1.S1_at	CA604003	unknown	u48	unknown
Ta.21664.3.S1_a_at	CA691675	unknown	u48	unknown
TaAffx.120389.1.S1_s_at	BJ226277	unknown	u48	unknown
Ta.22516.1.S1_at	CD887193	unknown	u48	unknown
TaAffx.99036.1.A1_at	CK211911	unknown	u48	unknown
TaAffx.29428.1.S1_at	CA643062	unknown	u48	unknown
Ta.29472.1.S1_at	CA638453	unknown	u48	unknown
TaAffx.26815.1.S1_at	CA684496	unknown	u48	unknown
Ta.1723.1.S1_at	CA645146	unknown	u48	unknown
TaAffx.124118.1.S1_s_at	CA630461	unknown	u48	unknown
Ta.8643.1.S1_at	CA610845	unknown	u48	unknown
Ta.8746.1.S1_at	BQ162318	unknown	u48	unknown
Ta.5969.3.S1_x_at	BJ293381	unknown	u48	unknown
Ta.6665.3.S1_at	CA693203	unknown	u48	unknown
Ta.20875.2.S1_a_at	CA697196	unknown	u48	unknown
Ta.30790.3.S1_x_at	CA725022	unknown	u48	unknown
Ta.6042.2.S1_x_at	BJ288833	unknown	u48	unknown
Ta.3055.2.S1_at	CA694432	unknown	u48	unknown
Ta.5825.1.S1_x_at	CD868823	unknown	u48	unknown
Ta.8602.1.S1_x_at	CA678271	unknown	u48	unknown
Ta.21241.2.S1_a_at	CA662956	unknown	u48	unknown
Ta.5118.1.S1_s_at	CD866350	unknown	u48	unknown
Ta.19434.1.S1_a_at	BQ753013	unknown	u48	unknown
Ta.13279.3.S1_at	CA645405	unknown	u48	unknown
Ta.10259.1.S1_at	BJ265952	unknown	u48	unknown
TaAffx.26343.1.S1_at	CA689752	unknown	u48	unknown
TaAffx.64705.1.S1_s_at	CA651783	unknown	u48	unknown
TaAffx.80108.1.S1_at	CA702410	unknown	u48	unknown
TaAffx.114927.1.S1_s_at	CA699688	unknown	u48	unknown
TaAffx.78755.1.S1_at	CA727734	unknown	u48	unknown
Ta.3419.1.S1_x_at	CD900997	unknown	u48	unknown
TaAffx.4429.1.S1_at	CA742031	unknown	u48	unknown
Ta.20766.1.S1_at	CA639460	unknown	u48	unknown
TaAffx.118353.2.S1_at	CA596309	unknown	u48	unknown
Ta.6649.1.S1_at	CA607426	unknown	u48	unknown
Ta.4006.1.A1_at	BJ251617	unknown	u48	unknown
Ta.7620.1.A1_at	BJ321853	unknown	u48	unknown
Ta.1603.1.S1_at	BE446510	unknown	u48	unknown
Ta.5390.2.S1_at	BE413805	unknown	u48	unknown
Ta.23477.1.S1_at	CN012207	unknown	u48	unknown
Ta.22272.1.S1_at	CA735074	unknown	u48	unknown
Ta.9521.2.S1_at	CA609934	unknown	u48	unknown
TaAffx.79511.1.S1_at	CA637137	unknown	u48	unknown
TaAffx.110176.1.S1_at	CA662741	unknown	u48	unknown
TaAffx.9094.1.S1_at	CA612679	unknown	u48	unknown
Ta.28842.1.S1_at	AJ602408	unknown	u48	unknown
Ta.13614.1.S1_at	CA697273	unknown	u48	unknown
Ta.27457.8.S1_x_at	BJ264173	unknown	u48	unknown
Ta.17588.1.S1_at	CA622157	unknown	u48	unknown
Ta.21421.1.S1_at	CA670032	unknown	u48	unknown
TaAffx.128619.1.S1_at	CA651607	unknown	u48	unknown
Ta.10694.1.A1_at	BQ166312	unknown	u48	unknown
Ta.28511.2.A1_a_at	BJ263097	unknown	u48	unknown
TaAffx.68418.1.S1_at	BJ303772	unknown	u48	unknown
Ta.12896.1.S1_at	BE446391	unknown	u48	unknown
Ta.5650.1.S1_a_at	BJ270205	unknown	u48	unknown
Ta.12743.2.S1_x_at	CA701601	unknown	u48	unknown
TaAffx.100729.1.S1_at	BJ256287	unknown	u48	unknown
TaAffx.92707.1.S1_at	BJ251614	unknown	u48	unknown
Ta.6237.1.A1_at	BJ306096	unknown	u48	unknown
TaAffx.97850.1.S1_at	BQ801698	unknown	u48	unknown
Ta.7354.3.S1_x_at	CA690172	unknown	u48	unknown
Ta.1712.1.S1_a_at	CA653614	unknown	u48	unknown
Ta.12225.2.S1_at	BQ171893	Zea mays clone 348434 endothelial differentiation-related factor 1 mRNA, complete cds	uSZA	unknown
TaAffx.128510.2.S1_at	BJ270851	Zea mays clone 491770 hypothetical protein mRNA, complete cds	uSZA	unknown
TaAffx.42638.1.S1_at	BQ802968	Zea mays LOC100281540 (cl4488_1(165)), mRNA	uSZA	unknown
Ta.9985.1.S1_at	BJ236125	unknown	uSZA	unknown
Ta.16612.1.S1_at	CA609605	unknown	uSZA	unknown
Ta.7711.1.A1_at	BQ161212	unknown	uSZA	unknown
Ta.18928.1.S1_at	CA644362	unknown	uSZA	unknown
Ta.5132.1.S1_at	BJ277319	unknown	uSZA	unknown
Ta.7143.1.S1_x_at	BJ316053	unknown	uSZA	unknown
TaAffx.52643.1.S1_at	CA704209	unknown	uSZA	unknown
TaAffx.112230.1.S1_at	CA625729	unknown	uSZA	unknown
Ta.8275.1.S1_s_at	CK216555	unknown	uSZA	unknown
Ta.4755.1.S1_s_at	BJ271046	unknown	uSZA	unknown
Ta.10326.1.S1_at	BJ244180	unknown	uSZA	unknown
Ta.7764.1.S1_at	BQ102548	unknown	uSZA	unknown
Ta.10774.2.A1_at	BJ317928	unknown	uSZA	unknown
Ta.17827.1.S1_at	CA624643	unknown	uSZA	unknown
TaAffx.4718.1.S1_at	CA733804	unknown	uSZA	unknown
Ta.7834.1.A1_at	BQ160770	unknown	uSZA	unknown
Ta.13152.3.S1_x_at	BJ316004	unknown	uSZA	unknown
Ta.21314.1.S1_at	CA669694	unknown	uSZA	unknown
Ta.8526.2.A1_s_at	BG607598	unknown	uSZA	unknown
Ta.5203.1.A1_at	BJ278480	unknown	uSZA	unknown
TaAffx.29201.1.S1_at	CA648220	unknown	uSZA	unknown
Ta.10774.1.A1_at	BQ166502	unknown	uSZA	unknown
Ta.8094.1.A1_at	CD454907	unknown	uSZA	unknown
Ta.18835.1.S1_at	CA642749	unknown	uSZA	unknown
Ta.12413.1.S1_at	CA725003	unknown	uSZA	unknown
TaAffx.70664.1.A1_at	BQ802070	unknown	uSZA	unknown
Ta.12921.1.S1_x_at	CA601406	unknown	uSZA	unknown
Ta.877.1.S1_at	BF428629	unknown	uSZA	unknown
TaAffx.43402.1.A1_at	BQ169023	unknown	uSZA	unknown
TaAffx.70573.1.S1_at	BQ803214	unknown	uSZA	unknown
Ta.25983.1.A1_at	CD454235	unknown	uSZA	unknown
Ta.28646.1.S1_x_at	CA654331	unknown	uSZA	unknown
Ta.19157.1.S1_at	CA648062	unknown	uSZA	unknown
TaAffx.43334.1.S1_at	BQ801401	unknown	uSZA	unknown
Ta.8028.1.S1_at	BQ161150	unknown	uSZA	unknown
Ta.28942.2.A1_at	CA670320	unknown	uSZA	unknown
Ta.28207.1.S1_at	BQ743929	unknown	uSZA	unknown
Ta.5550.1.S1_at	BJ284291	unknown	uSZA	unknown
Ta.5293.1.S1_at	CA742361	unknown	uSZA	unknown
Ta.8612.1.S1_at	CD893616	unknown	uSZA	unknown
Ta.7992.1.S1_at	BQ161093	unknown	uSZA	unknown
Ta.6896.1.A1_x_at	BJ238269	unknown	uSZA	unknown
TaAffx.43413.1.A1_at	BQ168921	unknown	uSZA	unknown
Ta.5304.1.S1_x_at	BJ280434	unknown	uSZA	unknown
TaAffx.24261.1.S1_at	CA723138	unknown	uSZA	unknown
Ta.5994.1.S1_at	BJ293603	unknown	uSZA	unknown
Ta.30767.1.S1_at	CA742325	unknown	uSZA	unknown
TaAffx.4779.3.S1_at	CA732187	unknown	uSZA	unknown
TaAffx.59340.1.S1_at	CA639167	unknown	uSZA	unknown
Ta.7351.2.S1_at	BJ318902	unknown	uSZA	unknown
Ta.28468.1.A1_at	CA641103	unknown	uSZA	unknown
TaAffx.29213.1.S1_at	CA647938	unknown	uSZA	unknown
TaAffx.28272.1.S1_at	CA662420	unknown	uSZA	unknown
Ta.22936.1.S1_at	CA656346	unknown	uSZA	unknown
TaAffx.84007.1.S1_at	CA646483	unknown	uSZA	unknown
Ta.10857.1.A1_at	BQ166702	unknown	uSZA	unknown
Ta.21463.1.S1_at	CA694179	unknown	uSZA	unknown
TaAffx.98394.1.S1_at	BQ800660	unknown	uSZA	unknown
Ta.11050.1.S1_at	BQ168445	unknown	uSZA	unknown
TaAffx.113908.1.S1_at	CA601683	unknown	uSZA	unknown
Ta.4479.2.S1_a_at	CA735391	unknown	uSZA	unknown
Ta.22585.2.S1_x_at	BQ482750	unknown	uSZA	unknown
Ta.20972.1.S1_at	CA612059	unknown	uSZA	unknown
Ta.24254.2.S1_at	BQ800827	unknown	uSZA	unknown
Ta.23766.1.S1_a_at	CA663190	unknown	uSZA	unknown
Ta.12836.1.S1_at	CA668366	unknown	uSZA	unknown
Ta.21555.1.S1_at	BE419129	unknown	uSZA	unknown
Ta.12333.1.A1_at	BQ172116	unknown	uSZA	unknown
Ta.22085.1.S1_at	CA721382	unknown	uSZA	unknown
Ta.16588.1.S1_at	CA609153	unknown	uSZA	unknown
Ta.9122.2.S1_at	CA682556	unknown	uSZA	unknown
TaAffx.59298.1.S1_at	CA603971	unknown	uSZA	unknown
Ta.6659.1.A1_at	BJ309663	unknown	uSZA	unknown
Ta.13842.1.S1_at	AL829458	unknown	uSZA	unknown
Ta.7991.1.S1_at	BQ161092	unknown	uSZA	unknown
Ta.5367.1.S1_s_at	CK193816	unknown	uSZA	unknown
Ta.14022.2.S1_x_at	CA693599	unknown	uSZA	unknown
Ta.6955.1.S1_at	BJ313017	unknown	uSZA	unknown
TaAffx.12044.1.S1_at	BQ802439	unknown	uSZA	unknown
Ta.350.1.A1_s_at	CD492203	unknown	uSZA	unknown
Ta.16849.1.A1_at	CA613734	unknown	uSZA	unknown
Ta.15897.1.S1_at	CA500113	unknown	uSZA	unknown
Ta.20684.1.S1_at	CA604124	unknown	uSZA	unknown
Ta.13875.1.S1_at	AL830660	unknown	uSZA	unknown
TaAffx.94019.1.A1_s_at	CD453826	unknown	uSZA	unknown
Ta.3017.1.S1_at	BJ212029	unknown	uSZA	unknown
Ta.14033.1.S1_at	BQ805010	unknown	uSZA	unknown
Ta.15207.1.S1_at	CD884289	unknown	uSZA	unknown
Ta.22249.1.S1_at	CA690737	unknown	uSZA	unknown
Ta.16204.3.S1_at	CA697105	unknown	uSZA	unknown
Ta.11112.3.S1_at	CA616981	unknown	uSZA	unknown
Ta.12161.1.A1_at	BQ171716	unknown	uSZA	unknown
Ta.3132.1.S1_s_at	BJ222897	unknown	uSZA	unknown
Ta.10739.1.A1_at	BQ166440	unknown	uSZA	unknown
Ta.7593.1.S1_at	BJ321585	unknown	uSZA	unknown
Ta.16174.1.S1_at	CA601939	unknown	uSZA	unknown
Ta.20231.1.A1_at	CA676502	unknown	uSZA	unknown
Ta.21531.1.S1_at	CA695542	unknown	uSZA	unknown
TaAffx.15296.1.S1_at	AJ611236	unknown	uSZA	unknown
Ta.5675.2.S1_at	CA497749	unknown	uSZA	unknown
Ta.10451.2.A1_x_at	BJ272822	unknown	uSZA	unknown
Ta.5711.2.S1_x_at	CD881375	unknown	uSZA	unknown
TaAffx.110394.1.S1_at	CA659367	unknown	uSZA	unknown
Ta.1673.1.S1_at	BE446763	unknown	uSZA	unknown
TaAffx.79414.1.S1_at	CA716276	unknown	uSZA	unknown
TaAffx.85615.1.S1_at	CA621140	unknown	uSZA	unknown
Ta.20361.1.A1_at	BJ282460	unknown	uSZA	unknown
Ta.7178.1.S1_s_at	BJ316622	unknown	uSZA	unknown
Ta.9160.1.S1_at	CA656969	unknown	uSZA	unknown
Ta.29367.1.S1_at	BJ224721	Hordeum vulgare clone lambda phage TD-T16, complete sequence	uSZA	unknown
Ta.30899.1.S1_at	CN012484	Ipomoea trifida DNA, self-incompatibility (S-) locus region, haplotype:S1	uSZA	unknown
Ta.5331.1.A1_a_at	BJ280996	Medicago truncatula zinc finger protein, GH1 protein, hydroxyproline-rich glycoprotein, and bHLH transcription factor genes, complete cds; LTR-retrotransposon, complete sequence; beta-D-xylosidase, glycine-rich protein, putative protein, ABC transporter, NORK, BRICK1, oligopeptidase A, serine-hydroxymethyltransferase, and MADS-box protein genes, complete cds; tRNA-Ile genes, complete sequence; le…	uSZA	zinc proteins
Ta.10488.1.A1_at	BJ318732	Triticum aestivum sbeI psuedogene, clone 2	uSZA	unknown
TaAffx.9097.1.S1_at	CA612545	Triticum monococcum strain PI306540 VRN1 (VRN1) gene, complete cds	24+48	vrn
TaAffx.143995.17.S1_s_at	AY188331	Triticum monococcum cultivar G2528 VRN1 (AP1) gene, complete cds	u48	vrn	GO:0045449	mads-box protein bm5a
Ta.25578.1.S1_x_at	AJ613729	Zea mays RING-H2 finger protein ATL2B (LOC100285097), mRNA	24+48	zinc proteins	GO:0031351	ring-h2 finger protein atl2b
Ta.29449.1.S1_s_at	CK211677	WHTWZF1B Triticum aestivum mRNA for zinc-finger protein WZF1, complete cds	24+48+SZA	zinc proteins
Ta.30204.1.A1_at	CK213134	Platanus x acerifolia mRNA for putative zinc-binding protein (zbp gene), clone L4A	24+SZA	zinc proteins
Ta.103.1.S1_at	D16416	WHTWZF1B Triticum aestivum mRNA for zinc-finger protein WZF1, complete cds	24+SZA	zinc proteins
Ta.9394.1.S1_at	BT008972	mRNA for Putative Zn transporter (mtp1 gene)	u24	zinc proteins
Ta.21056.1.S1_at	CA645034	Oryza sativa small zinc finger-like protein (TIM13) mRNA, complete cds	u24	zinc proteins
Ta.25578.2.S1_x_at	CD374108	Zea mays RING-H2 finger protein ATL2B (LOC100285097), mRNA	u24	zinc proteins	GO:0031351	ring-h2 finger protein atl2b
Ta.27807.1.S1_at	CD861891	Zea mays zinc finger protein 1 (LOC100285360), mRNA	u24	zinc proteins
Ta.15389.1.S1_at	CD935142	putative RING zinc finger and VWF domain family protein (LOC100382510), transcript variant X5, mRNA	u24	zinc proteins	GO:0009851	protein binding protein
Ta.12666.1.S1_at	BI479961	Oryza sativa zinc-induced protein (ZIP) mRNA, complete cds	u48	zinc proteins	GO:0005739	late embryogenesis abundant protein
TaAffx.124247.1.S1_at	BE217039	Oryza sativa zinc-induced protein (ZIP) mRNA, complete cds	u48	zinc proteins	GO:0005739	late embryogenesis abundant protein
Ta.28276.2.S1_x_at	AJ613933	Phyllostachys edulis zinc finger protein mRNA, complete cds	u48	zinc proteins	GO:0008270	multiple stress-responsive zinc-finger protein isap1
TaAffx.288.1.A1_at	BQ169162	RING-H2 finger protein ATL44-like (LOC100845743), mRNA	u48	zinc proteins	GO:0016023	ring finger protein
Ta.6198.1.S1_at	BJ294585	Zea mays clone 220058 RHC1A mRNA, complete cds	u48	zinc proteins
Ta.25578.3.S1_x_at	CA650686	Zea mays RING-H2 finger protein ATL2B (LOC100285097), mRNA	u48	zinc proteins	GO:0005488	ring-h2 finger protein atl2b
TaAffx.55406.1.S1_at	BJ230674	dof zinc finger protein DOF5.1-like (LOC101773854), mRNA	u48	zinc proteins
Ta.11475.1.S1_x_at	CD873694	RING finger protein 5-like (LOC101782523), transcript variant X3, mRNA	u48	zinc proteins
TaAffx.137523.1.A1_at	CD938973	Triticum aestivum C2H2 zinc finger protein (ZFP34) mRNA, complete cds	uSZA	zinc proteins	GO:0009536	c2h2 zinc finger protein
TaAffx.130052.1.S1_at	CK214194	Triticum aestivum C2H2 zinc finger protein (ZFP34) mRNA, complete cds	uSZA	zinc proteins	GO:0008270	c2h2 zinc finger protein
Ta.24601.1.S1_at	BQ483742	Triticum aestivum putative Zn-finger transcription factor mRNA, partial cds	uSZA	zinc proteins
TaAffx.128556.1.S1_x_at	BQ801454	Triticum aestivum putative Zn-finger transcription factor mRNA, partial cds	uSZA	zinc proteins
Ta.16491.1.S1_at	CA607237	Zea mays clone 1509889 RING-H2 finger protein ATL1R mRNA, complete cds	uSZA	zinc proteins
Ta.14844.1.A1_at	CA659529	Zea mays clone 1589047 zinc finger A20 and AN1 domains-containing protein mRNA, complete cds	uSZA	zinc proteins
TaAffx.64922.1.S1_at	BJ269782	Zea mays clone 278314 B-box zinc finger family protein mRNA, complete cds	uSZA	zinc proteins	GO:0005739	zinc finger
Ta.19463.1.S1_at	CA652153	Zea mays RING zinc finger protein-like (LOC100284422), mRNA	uSZA	zinc proteins
Ta.10682.1.A1_at	BQ166263	Zea mays RING-H2 finger protein ATL1R (LOC100283712), mRNA	uSZA	zinc proteins
Ta.30884.1.A1_at	CA653112	Zea mays RING-H2 finger protein ATL2B (LOC100284922), mRNA	uSZA	zinc proteins	GO:0031351	zinc finger (c3hc4-type ring finger) family protein

## Sheet: Downregulated
Probeset	Representative GenBank Accession (provided by Affymetrix)	Description of closest match in GenBank with defined function	Upregulated in treatment (24= thaw 24 h, 48=thaw 48 h, SZA=subzero acclimation i.e. -3, 24 h.; u = unique)	Functional Category	GO term	GO term description
Ta.4826.3.S1_x_at	AL817773	Oryza sativa Japonica Group ABA responsive element binding factor 1 mRNA, complete cds	48	abscisic acid responsive	GO:0005739	at5g66780 mud21_2
TaAffx.59635.1.S1_at	CA597816	Pyrus x bretschneideri actin 2 mRNA, complete cds	SZA+24+48	actin	GO:0005737	actin
TaAffx.37533.1.A1_at	BJ274713	Zea mays clone 272679 SAUR55 - auxin-responsive SAUR family member mRNA, complete cds	48	Auxin	GO:0005516	auxin induced protein
TaAffx.8258.1.S1_at	CA629243	Zea mays clone 315934 SAUR36 - auxin-responsive SAUR family member mRNA, complete cds	48	Auxin
Ta.1454.1.S1_x_at	BJ212747	Zea mays auxin-repressed protein (LOC100284214), mRNA	24	Auxin
Ta.12065.1.S1_at	BQ171511	Zea mays clone 1541263 electron carrier/ electron transporter/ iron ion binding protein mRNA, complete cds	48	binding	GO:0046872	electron carrier electron transporter iron ion binding protein
Ta.20337.1.A1_at	CA678434	Setaria italica GTP-binding protein At2g22870-like (LOC101779199), mRNA	48	binding
Ta.881.1.S1_a_at	CK213344	Ricinus communis chlorophyll A/B binding protein, putative, mRNA	48	binding	GO:0031409	light-harvesting chlorophyll-a b protein of photosystem i
Ta.1130.2.S1_x_at	CK212780	Hordeum vulgare lhbC mRNA for type III LHCII CAB precursor protein	24	binding	GO:0046872	light-harvesting complex ii protein lhcb3
Ta.22984.1.S1_x_at	CK211804	Phyllostachys edulis clone cab-PhE3 chloroplast chlorophyll a/b binding protein mRNA, complete cds; nuclear gene for chloroplast product	24	binding
Ta.30727.1.S1_at	CD873777	Brachypodium distachyon chlorophyll a-b binding protein CP2.2, chloroplastic-like (LOC100834994), mRNA	24	binding	GO:0010287	chlorophyll a b-binding protein
Ta.28496.1.A1_x_at	BQ172277	TAU73218 Triticum aestivum chlorophyll a/b-binding protein WCAB precursor (Wcab) mRNA, complete cds	24	binding	GO:0046872	chlorophyll a-b binding protein 2
Ta.4346.1.A1_x_at	CK214756	WHTCAB Wheat major chlorophyll a/b-binding protein gene, complete cds	24	binding	GO:0046872	chlorophyll a-b binding protein 2
Ta.27751.7.A1_x_at	BG908738	Zea mays clone 212966 chlorophyll a-b binding protein 2 mRNA, complete cds	24	binding	GO:0046872	chlorophyll a b binding protein
Ta.1130.1.S1_a_at	BG907492	Hordeum vulgare lhbC mRNA for type III LHCII CAB precursor protein	24	binding	GO:0046872	light-harvesting complex ii protein lhcb3
Ta.4022.1.S1_at	CK215917	Zea mays clone 331755 DNA binding protein mRNA, complete cds	24	binding	GO:0005739	dna binding protein
Ta.3795.1.S1_x_at	U73218	TAU73218 Triticum aestivum chlorophyll a/b-binding protein WCAB precursor (Wcab) mRNA, complete cds	24	binding	GO:0046872	light harvesting chlorophyll a b-binding protein
Ta.22984.2.S1_x_at	CK164231	TAU73218 Triticum aestivum chlorophyll a/b-binding protein WCAB precursor (Wcab) mRNA, complete cds	24	binding	GO:0046872	chlorophyll a b binding protein
Ta.30702.1.S1_x_at	CK212505	TAU73218 Triticum aestivum chlorophyll a/b-binding protein WCAB precursor (Wcab) mRNA, complete cds	24	binding	GO:0046872	chloroplast chlorophyll a b-binding protein
Ta.2402.1.S1_a_at	CA722522	Triticum aestivum cultivar Zd18 chlorophyll a-b binding protein (CBP4) mRNA, complete cds; nuclear gene for chloroplast product	24+48	binding
Ta.5909.1.S1_at	BJ307101	Brachypodium distachyon extended synaptotagmin-1-like (LOC100834146), mRNA	48	calcium trafficking	GO:0016023	calcium lipid binding
TaAffx.107453.1.S1_at	CA699638	Zea mays caltractin (LOC100283515), mRNA	24	calcium trafficking
Ta.9711.1.S1_at	CA631576	Zea mays clone 228711 alpha-mannosidase/ calcium ion binding protein mRNA, complete cds	24	calcium trafficking
Ta.9911.1.S1_at	BJ234268	Aegilops tauschii calcium-dependent protein kinase (CPK5) gene, complete sequence	24+48	calcium trafficking
Ta.9063.2.A1_at	CK151676	Oryza sativa mRNA for S-adenosylmethionine decarboxylase 2 (adometDC2 gene)	48	catabolism
Ta.506.2.A1_at	CD936393	Triticum aestivum chloroplast fructose-bisphosphate aldolase (AlDP) mRNA, complete cds; nuclear gene for chloroplast product	48	catabolism	GO:0006096	fructose-bisphosphate chloroplast expressed
Ta.506.1.S1_a_at	BJ265323	Triticum aestivum chloroplast fructose-bisphosphate aldolase (AlDP) mRNA, complete cds; nuclear gene for chloroplast product	48	catabolism
Ta.20429.2.S1_at	BE430528	Oryza sativa aldolase mRNA, complete cds	48	catabolism	GO:0006096	fructose-bisphosphate chloroplast expressed
Ta.22678.1.A1_s_at	CK214868	Zea mays clone 1542251 chitinase 1 precursor, mRNA, complete cds	48	catabolism
Ta.581.1.S1_at	AY123417	Triticum aestivum putative glycine decarboxylase subunit mRNA, complete cds	48	catabolism	GO:0006546	glycine decarboxylase complex h-protein
TaAffx.19805.1.S1_at	CD913292	Brassica napus putative 3-ketoacyl-CoA reductase 2 mRNA, complete cds	SZA	catabolism
TaAffx.98930.1.A1_at	CK214676	Triticum aestivum CBFIIId-1.1 mRNA, complete cds	48	CBF
Ta.4491.1.S1_at	BJ267128	Brachypodium distachyon UDP-N-acetylmuramoyl-L-alanyl-D-glutamate--2,6-diaminopimelate ligase-like (LOC100836786), mRNA	48	cell wall
Ta.488.3.S1_a_at	CA627364	Brachypodium distachyon thylakoid lumenal 29 kDa protein, chloroplastic-like (LOC100831503), mRNA	48	chloroplast
Ta.25402.1.S1_at	CK160504	Brachypodium distachyon DAG protein, chloroplastic-like (LOC100830956), mRNA	48	chloroplast
Ta.22819.1.S1_a_at	CK214031	Setaria italica rhodanese-like domain-containing protein 4, chloroplastic-like (LOC101767076), mRNA	48	chloroplast	GO:0009536	hydroxyproline-rich glyco
Ta.317.1.S1_at	BG905389	Hordeum vulgare mRNA for Mg-protoporphyrin IX, partial	48	chloroplast	GO:0017111	magnesium chelatase subunit d
Ta.11136.1.A1_at	BQ169458	Oryza brachyantha probable anion transporter 4, chloroplastic-like (LOC102710236), mRNA	48	chloroplast
Ta.2752.3.S1_x_at	BJ266715	Aegilops squarrosa mRNA for ribulose-1,5-bisphosphate carboxylase/oxygenase, small subunit	48	chloroplast	GO:0019253	ribulose- -bisphosphate carboxylase oxygenase small subunit
Ta.9449.2.S1_x_at	BJ303243	Gagea afghanica maturase K (matK) gene, partial cds; plastid	48	chloroplast
Ta.24358.1.S1_x_at	CA611190	Zea mays clone 291411 chloroplast outer envelope 24 kD protein mRNA, complete cds; nuclear gene for chloroplast product	48	chloroplast
Ta.9520.1.S1_at	D38485	Brachypodium distachyon 31 kDa ribonucleoprotein, chloroplastic-like (LOC100823320), mRNA	48	chloroplast	GO:0003723	nucleic acid-binding protein
TaAffx.37804.1.A1_at	BJ264609	Brachypodium distachyon ruBisCO large subunit-binding protein subunit beta, chloroplastic-like (LOC100827537), mRNA	48	chloroplast
Ta.7182.1.S1_at	BG904946	Brachypodium distachyon methionine aminopeptidase 1B, chloroplastic-like (LOC100827963), mRNA	48	chloroplast
Ta.8044.1.A1_at	BQ161176	Setaria italica ribulose-1,5 bisphosphate carboxylase/oxygenase large subunit N-methyltransferase, chloroplastic-like (LOC101777253), mRNA	48	chloroplast
TaAffx.23555.1.S1_at	CA733404	Brachypodium distachyon chloroplastic group IIA intron splicing facilitator CRS1, chloroplastic-like (LOC100824962), mRNA	48	chloroplast	GO:0003723	protein
Ta.2402.3.S1_x_at	CK216367	LHC Ib-21=light-harvesting complex I [Hordeum vulgare=barley, Prato, mRNA Chloroplast, 878 nt]	48	chloroplast	GO:0009522	chlorophyll a-b binding protein 6a
TaAffx.87967.1.S1_at	CA617750	Zea mays ruBisCO large subunit-binding protein subunit beta, chloroplastic (LOC542185), transcript variant X4, mRNA	48	chloroplast	GO:0009851	isco subunit binding-protein beta subunit
TaAffx.3767.3.S1_s_at	CK211869	Oryza brachyantha rhodanese-like domain-containing protein 11, chloroplastic-like (LOC102716567), transcript variant X2, misc_RNA	48	chloroplast	GO:0009507	protein
Ta.85.1.S1_at	CK208348	Wheat PsbP mRNA for 23 kDa oxygen evolving protein of photosystem II	24	chloroplast	GO:0019898	23 kda oec protein
Ta.1130.3.S1_x_at	AJ613398	Hordeum vulgare lhbC mRNA for type III LHCII CAB precursor protein	24	chloroplast	GO:0046872	light-harvesting complex ii protein lhcb3
Ta.20639.1.S1_x_at	CA675788	LHC Ib-20=light-harvesting complex I [Hordeum vulgare=barley, Prato, mRNA Chloroplast, 939 nt]	24	chloroplast	GO:0046872	chloroplast chlorophyll a b binding protein
Ta.3581.3.S1_x_at	CA598998	HVU08135 Hordeum vulgare photosystem-I PSI-F subunit precursor mRNA, complete cds	24	chloroplast	GO:0010287	photosystem i reaction center subunit iii
Ta.24304.2.S1_a_at	CK212788	BLYPSAD Barley PSI-D subunit of photosystem I (PsaD) mRNA, complete cds	24	chloroplast	GO:0009538	photosystem i reaction center subunit chloroplast
Ta.25600.1.S1_x_at	BG907231	chlorophyll a-b binding protein CP24 10A, chloroplastic-like (LOC100842091), mRNA	24	chloroplast	GO:0010287	chlorophyll a-b binding protein cp24
Ta.8129.1.S1_s_at	BQ170051	Brassica rapa photosystem II protein (psbO) mRNA, complete cds	24	chloroplast
Ta.28015.1.S1_at	BE496816	Brachypodium distachyon psbP domain-containing protein 5, chloroplastic-like, transcript variant 1 (LOC100829804), mRNA	48	chloroplast	GO:0031977	protein
TaAffx.112143.1.S1_at	CA626719	Oryza brachyantha peptidyl-prolyl cis-trans isomerase, chloroplastic-like (LOC102719509), mRNA	48	chloroplast
Ta.2742.2.S1_a_at	CA619164	Setaria italica PGR5-like protein 1A, chloroplastic-like (LOC101759853), mRNA	48	chloroplast	GO:0009536	pgr5-like a
Ta.22559.2.A1_at	BG909271	Setaria italica protein Iojap, chloroplast-like (LOC101780344), mRNA	48	chloroplast	GO:0009507	protein
Ta.881.2.S1_x_at	CA672612	Zea mays clone Zmcoi.18 cold-inducible. mRNA	48	chloroplast	GO:0031409	chlorophyll a-b binding protein 8
Ta.29637.1.S1_at	CK157328	Triticum aestivum cold acclimation protein WCOR410c	24	cold stress
Ta.8869.1.S1_at	BQ162539	Ammopiptanthus mongolicus clone F19 cold-induced mRNA	24	cold stress
TaAffx.6223.1.S1_at	CA689767	Triticum aestivum WCSP1 mRNA for cold shock protein-1, complete cds	24+48	cold stress
Ta.11088.1.A1_at	CD373856	Zea mays clone 1283603 cytochrome b5 mRNA, complete cds	SZA	cytochrome
Ta.1147.1.A1_at	BG908398	Olea europaea putative NADH dehydrogenase mRNA, complete cds	48	dehydrogenase
Ta.7909.1.S1_at	BQ160898	Arabidopsis thaliana NAD(P)H:plastoquinone dehydrogenase complex subunit O mRNA, complete cds	48	dehydrogenase	GO:0010598	ndh-o (nad h:plastoquinone dehydrogenase complex subunit o)
TaAffx.15436.1.S1_at	BQ169083	Brachypodium distachyon estradiol 17-beta-dehydrogenase 12-like (LOC100840094), mRNA	24	dehydrogenase	GO:0008152	b-keto acyl reductase
Ta.19461.1.S1_at	CA652109	Zea mays clone 397309 ramosa 2 mRNA, complete cds	SZA	differentiation
Ta.18076.1.S1_at	CK205984	Setaria italica GDSL esterase/lipase At5g33370-like (LOC101766290), partial mRNA	48	esterase
Ta.30668.1.S1_at	AY543544	Triticum aestivum beta-expansin TaEXPB5 mRNA, complete cds	24	expansin
Ta.6316.1.S1_at	BU100548	Triticum aestivum beta-expansin EXPB6 mRNA, partial cds	24	expansin
Ta.2969.1.A1_x_at	CK165153	Triticum aestivum expansin EXPB2 mRNA, complete cds	24	expansin
TaAffx.110422.1.S1_at	CD869074	Oryza sativa beta-expansin OsEXPB14 (EXPB14) gene, partial cds	SZA	expansin
Ta.21478.1.S1_at	CA694351	Triticum aestivum F3H-B1 gene for flavanone 3-hydroxylase, complete cds	24	flavonoid
Ta.3576.1.S1_at	AJ611561	Setaria italica gibberellin-regulated protein 2-like (LOC101758926), mRNA	24	Gibberellin-related
Ta.9671.2.S1_at	CK196752	Triticum aestivum mRNA for glycosyltransferase (pglcat8 gene)	48	gluc/glycosyltransferase
Ta.11076.1.A1_x_at	BQ578840	Avena strigosa clone AsGT03i21 UDP-glycosyltransferase mRNA, partial cds	48	gluc/glycosyltransferase
TaAffx.13595.1.S1_at	CK213837	Cyclamen persicum CpYCy17 gene for glucosyltransferase, complete cds	48	gluc/glycosyltransferase	GO:0009570	protein
Ta.2864.1.S1_at	CK208206	Brachypodium distachyon beta-glucosidase 8-like (LOC100830468), mRNA	48	gluc/glycosyltransferase
Ta.15072.1.A1_at	CK216153	Triticum aestivum partial mRNA for glycosyltransferase (pglcat6 gene)	48	gluc/glycosyltransferase
Ta.13544.1.S1_at	CK215541	Triticum aestivum mRNA for glycosyltransferase (pglcat8 gene)	48	gluc/glycosyltransferase
Ta.2419.1.S1_at	CK163377	Triticum aestivum mRNA for glycosyltransferase (a1 gene)	48	gluc/glycosyltransferase
Ta.13142.1.S1_at	CK193060	Triticum aestivum mRNA for glycosyltransferase (a3a gene)	24	gluc/glycosyltransferase
TaAffx.99042.1.A1_at	CK211682	Avena strigosa clone AsGT14h20 UDP-glycosyltransferase mRNA, partial cds	24	gluc/glycosyltransferase	GO:0009536	flavonoid glucosyl-transferase
Ta.30731.1.S1_at	CD876318	Triticum aestivum cultivar CM82036 UDP-glucosyltransferase mRNA, complete cds	24	gluc/glycosyltransferase	GO:0016757	cytokinin-o-glucosyltransferase 1
TaAffx.124515.1.A1_at	CK216665	Triticum aestivum partial mRNA for glycosyltransferase (pglcat6 gene)	24	gluc/glycosyltransferase
Ta.20258.1.S1_at	CK215478	Triticum aestivum partial mRNA for glycosyltransferase (pglcat6 gene)	24	gluc/glycosyltransferase
Ta.5186.1.S1_at	CK198347	Triticum aestivum mRNA for glycosyltransferase (a1 gene)	24	gluc/glycosyltransferase
Ta.13938.1.S1_at	CK199610	Triticum aestivum mRNA for glycosyltransferase (a1 gene)	24+48	gluc/glycosyltransferase
Ta.12671.1.S1_a_at	CK194385	Triticum aestivum mRNA for glycosyltransferase (a3a gene)	SZA	gluc/glycosyltransferase
Ta.3529.1.S1_at	CA620274	Brachypodium distachyon peptide deformylase 1A, chloroplastic-like (LOC100829595), mRNA	48	hydrolase	GO:0043686	peptide deformylase
Ta.3108.1.S1_at	CA638864	Aegilops speltoides isolate Sp16 putative IAA-amino acid hydrolase ILR1-like 4 precursor, gene, partial cds	24	hydrolase	GO:0016023	cytochrome p450
Ta.1174.1.S1_x_at	BJ286329	H. vulgare gene for 1,3-glucan endohydrolase isoenzyme III	SZA	hydrolase	GO:0006952	glucan endo- -beta-glucosidase
Ta.8780.1.A1_at	BQ162382	Zea mays 12-oxo-phytodienoic acid reductase (OPR4), mRNA	24	jasmonate	GO:0009695	12-oxophytodienoic acid reductase
Ta.13194.1.S1_at	BJ266127	Oryza rufipogon putative leucine-rich repeat receptor-like kinases and ternary complex factor MIP1-like genes, complete cds; retrotransposon putative membrane-associated protein and gag-pol precursor, pseudogenes, complete sequence; and unknown genes	48	kinase
Ta.6648.1.S1_at	BG908249	Brachypodium distachyon fructokinase-2-like (LOC100827047), mRNA	48	kinase
Ta.1988.3.S1_at	CK214871	Zea mays sedoheptulose bisphosphatase1 (shbp1), mRNA	48	kinase
Ta.10399.1.S1_at	CK163823	Triticum monococcum shikimate kinase family protein mRNA, complete cds	48	kinase	GO:0005524	shikimate kinase family protein
Ta.25609.1.S1_at	CD490706	Oryza sativa Japonica Group OsCIPK15 mRNA for CBL-interacting protein kinase 15, complete cds	48	kinase	GO:0009851	cbl-interacting protein kinase
Ta.9154.2.S1_a_at	BQ170985	Oryza brachyantha probable inactive shikimate kinase like 2, chloroplastic-like (LOC102708748), mRNA	48	kinase	GO:0004765	atp binding
Ta.12013.1.S1_at	BQ171266	Zea mays mps one binder kinase activator-like 1A (LOC100282811), mRNA	48	kinase	GO:0005515	mob1-like protein
Ta.25285.1.A1_at	CD453681	Brachypodium distachyon MKK1.1 mRNA, complete cds	48	kinase
Ta.23158.1.S1_at	X51608	Triticum aestivum RNA for phosphoribulokinase	48	kinase	GO:0019253	phosphoribulokinase precursor
TaAffx.44210.1.A1_x_at	CK216231	Zea mays serine/threonine-protein kinase NLK-like (LOC103626452), mRNA	24	kinase
TaAffx.72706.1.A1_at	BQ237008	Oryza sativa Japonica Group CBL-interacting protein kinase 10 (CIPK10) mRNA, complete cds	24	kinase	GO:0005986	cbl-interacting serine threonine-protein kinase 15
TaAffx.93116.1.A1_at	BJ306861	Capsicum frutescens putative receptor-like protein kinase gene, complete cds	24	kinase
Ta.6690.2.A1_x_at	BJ307014	Zea mays brassinosteroid LRR receptor kinase (LOC100281413), mRNA	24	kinase	GO:0004872	leucine rich repeat family expressed
Ta.27314.1.S1_at	BT009398	Zea mays BRASSINOSTEROID INSENSITIVE 1-associated receptor kinase 1 (LOC100280966), mRNA	24	kinase
Ta.6690.1.S1_a_at	CA499679	Zea mays brassinosteroid LRR receptor kinase (LOC100281413), mRNA	24	kinase	GO:0005739	leucine rich repeat family expressed
Ta.485.1.A1_at	CD454354	Hordeum vulgare mRNA for lipoxygenase 2 (lox2:Hv:3 gene)	48	lipid	GO:0031408	lox23_horvu ame: full=lipoxygenase chloroplastic ame: full=lox2:hv:3 flags: precursor
Ta.29314.3.A1_a_at	AJ609767	Oryza brachyantha O-acyltransferase WSD1-like (LOC102702907), mRNA	48	lipid	GO:0009536	hypothetical protein OsJ_03604 [Oryza sativa Japonica Group]
Ta.22968.1.S1_at	CA614519	Oryza sativa Japonica Group ltp2 gene for lipid transfer protein, cultivar Giang bau	24	lipid
Ta.3793.1.S1_s_at	BQ169480	Triticum urartu clone 581 cytosolic acetyl-CoA carboxylase gene, partial cds	24	lipid	GO:0016023	tetracycline transporter
Ta.1751.3.S1_x_at	CK164354	Capsicum annuum cv. Bardenas mRNA for lipoxygenase (lox gene)	24	lipid
Ta.14492.2.S1_at	CA631890	Oryza barthii LTP1 (LTP1) gene, complete cds	24	lipid
Ta.28162.1.S1_at	CA644875	Oryza sativa ltp1 gene for lipid transfer protein, exon 1, cultivar Khau xe	24	lipid
Ta.5265.1.S1_x_at	BJ284623	Oryza sativa Japonica Group ltp2 gene for lipid transfer protein, cultivar Giang bau	24	lipid	GO:0006869	lipid transfer protein
Ta.16582.1.S1_at	CA609054	Triticum urartu clone 581 cytosolic acetyl-CoA carboxylase gene, partial cds	24	lipid
Ta.23044.1.A1_s_at	CA603394	Zea mays NOD26-like membrane integral protein ZmNIP2-1 (NIP2-1), mRNA	24	membrane
Ta.1600.1.A1_at	CK164799	Zea mays nodulin-like protein 5NG4 (LOC100283745), mRNA	24	membrane
Ta.28644.1.S1_at	CA663084	Zea mays plant integral membrane protein TIGR01569 containing protein (LOC100285307), mRNA	SZA	membrane
Ta.11438.1.S1_s_at	CA722142	Setaria italica mTERF domain-containing protein 1, mitochondrial-like (LOC101766393), transcript variant X2, mRNA	48	mitochondrial
TaAffx.36538.1.A1_x_at	CA645708	Bambusa oldhamii mitochondrion, complete genome	48	mitochondrial	GO:0009536	duf561-containing protein
Ta.12102.2.S1_x_at	CA626484	Bambusa oldhamii mitochondrion, complete genome	48	mitochondrial
Ta.20440.1.S1_at	BQ238761	Zea mays clustered mitochondria protein homolog (LOC103645852), transcript variant X1, mRNA	48	mitochondrial
TaAffx.11986.1.S1_at	BJ307041	Triticum aestivum cultivar Chinese Yumai mitochondrion, complete genome	SZA	mitochondrial
Ta.438.1.S1_a_at	BG908651	Brachypodium distachyon nuclease S1-like (LOC100840115), mRNA	48	nuclease
Ta.23137.1.S1_at	CA721996	Brachypodium distachyon peroxiredoxin-2E-2, chloroplastic-like (LOC100844889), mRNA	48	oxidation-reduction process	GO:0042742	thioredoxin peroxidase 1
Ta.3258.1.S1_at	CK208157	Hordeum ulgare mRNA for NADPH-protochlorophyllide oxidoreductase	48	oxidation-reduction process
Ta.1147.2.S1_a_at	CA599073	Oryza brachyantha NAD(P)H-quinone oxidoreductase subunit M, chloroplastic-like (LOC102705246), mRNA	48	oxidation-reduction process	GO:0055114
Ta.26283.1.A1_at	CD490611	Theobroma cacao Thioredoxin superfamily protein isoform 1 (TCM_024259) mRNA, complete cds	48	oxidation-reduction process	GO:0005739	thioredoxin family protein
Ta.488.1.S1_x_at	BG909285	Ricinus communis peroxidase, putative, mRNA	48	oxidation-reduction process	GO:0004828	protein
Ta.19705.1.S1_at	CA656909	Zea mays ferredoxin (LOC100284745), mRNA	48	oxidation-reduction process
Ta.6572.2.S1_at	BQ172133	Triticum aestivum peroxiredoxin Q (Prx1) mRNA, complete cds	48	oxidation-reduction process
Ta.5948.1.S1_at	BJ299113	Oryza sativa Japonica Group PPOX-I/Protox-I gene for protoporphyrinogen oxidase I, complete cds	48	oxidation-reduction process	GO:0009941	protoporphyrinogen oxidase
Ta.9210.2.S1_a_at	BJ323176	Brachypodium distachyon superoxide dismutase [Fe], chloroplastic-like (LOC100838250), mRNA	48	oxidation-reduction process
Ta.4361.1.A1_at	BG904131	Zea mays clone 466747 aldo/keto reductase mRNA, complete cds	48	oxidation-reduction process	GO:0016491	aldo keto reductase family expressed
Ta.6572.1.S1_a_at	CK212997	Triticum aestivum peroxiredoxin Q (Prx1) mRNA, complete cds	48	oxidation-reduction process	GO:0045454	peroxiredoxin q
Ta.28806.1.S1_at	BE418084	Triticum aestivum partial mRNA for ferredoxin-NADP(H) oxidoreductase (fnr gene), clone 1	48	oxidation-reduction process	GO:0050661	ferredoxin-nadp oxidoreductase
Ta.27772.1.S1_at	CK214105	Brachypodium distachyon peroxisomal (S)-2-hydroxy-acid oxidase GLO1-like (LOC100842068), mRNA	48	oxidation-reduction process	GO:0010181	glycolate oxidase
Ta.24730.2.S1_x_at	BE430562	Barley mRNA for NADPH-protochlorophyllide oxidoreductase (PCR)	48	oxidation-reduction process
Ta.8669.1.S1_at	BQ162199	Triticum aestivum clone BAC 400M29 cytokinin oxidase/dehydrogenase (CKX.5) gene, complete cds, complete sequence	48	oxidation-reduction process	GO:0009941	protein
Ta.14010.2.S1_x_at	CD490639	Brachypodium distachyon peroxidase 2-like, transcript variant 2 (LOC100825958), mRNA	48	oxidation-reduction process	GO:0006979	peroxidase family expressed
Ta.1167.1.S1_at	CA742206	Triticum aestivum mRNA for ferredoxin-NADP(H) oxidoreductase (fnr gene), clone 2	48	oxidation-reduction process	GO:0006810	ferredoxin-nadp oxidoreductase
Ta.136.1.S1_at	CA625700	Triticum turgidum subspecies durum mRNA for thioredoxin M precursor (trxm gene)	48	oxidation-reduction process	GO:0009055	thioredoxin m
Ta.5385.1.S1_at	X85228	T. aestivum pox2 gene	24	oxidation-reduction process
Ta.1807.1.S1_at	BE446158	Setaria italica peroxidase 2-like (LOC101759673), mRNA	24	oxidation-reduction process
TaAffx.97820.1.S1_at	BQ803189	Brachypodium distachyon peroxidase 45-like, transcript variant 2 (LOC100834474), mRNA	24	oxidation-reduction process	GO:0006979	peroxidase 16
Ta.14904.1.S1_at	CA683605	Hordeum vulgare subsp. vulgare ent-kaurene oxidase 1 (KO1) mRNA, partial cds	24	oxidation-reduction process	GO:0016023	ent-kaurene oxidase
Ta.6110.1.S1_x_at	AL820900	S. oleracea mRNA for peroxidase, clone PB11	24	oxidation-reduction process
Ta.5619.1.S1_s_at	BE430514	Zea mays L-ascorbate oxidase (LOC100282094), mRNA	24	oxidation-reduction process
Ta.21115.1.A1_x_at	BJ286175	Arabidopsis thaliana mRNA for peroxidase ATP4a, EST clone 4G6T7P	24	oxidation-reduction process
Ta.3651.1.S1_at	CK152094	Zea mays clone 1580699 protein HOTHEAD precursor, mRNA, complete cds	24	oxidation-reduction process	GO:0006066	adhesion of calyx edges protein ace
Ta.7931.2.S1_x_at	CA631572	Zea mays clone 228210 1-aminocyclopropane-1-carboxylate oxidase mRNA, complete cds	24	oxidation-reduction process	GO:0016491	1-aminocyclopropane-1-carboxylate oxidase
Ta.24453.1.S1_at	CA615555	Triticum aestivum oxalate oxidase mRNA, partial cds	24	oxidation-reduction process
Ta.29603.1.A1_at	CD873114	Oryza sativa Japonica Group poxA gene for peroxidase, complete cds	24	oxidation-reduction process
Ta.5514.1.S1_at	BJ280404	Zea mays clone 381991 peroxidase 72 precursor, mRNA, complete cds	24	oxidation-reduction process
Ta.23376.1.S1_at	CK164052	Brachypodium distachyon peroxidase 2-like (LOC100844881), mRNA	24	oxidation-reduction process
Ta.14580.1.S1_at	CK199688	Triticum aestivum class III peroxidase (Prx109-A) gene, complete cds	24	oxidation-reduction process
Ta.4876.1.A1_x_at	X85230	T. aestivum pox4 gene	SZA	oxidation-reduction process	GO:0006979	peroxidase
TaAffx.70654.1.A1_at	BQ802213	Hordeum vulgare vrs1 locus, complete sequence; and Hox1 gene, complete cds	SZA	oxidation-reduction process
TaAffx.111375.1.S1_at	CA642041	Eriobotrya japonica peroxidase (POD) mRNA, partial cds	SZA+24	oxidation-reduction process
Ta.25522.1.S1_at	CK197714	Zea mays glutathione S-transferase GST 23 mRNA, partial cds	SZA+24	oxidation-reduction process	GO:0004364	glutathione s-transferase
Ta.8390.1.S1_at	BQ161830	Avena strigosa cytochrome P450 CYP51H11 (Cyp51H11) gene, complete cds	24	p450	GO:0044444	cytochrome p450
TaAffx.115795.1.A1_at	BQ902295	Oryza sativa mRNA for cytochrome P450 (dwf1 gene)	24	p450	GO:0020037	cytochrome p450
Ta.21772.1.A1_at	CK208240	Brachypodium distachyon cytochrome P450 93A1-like (LOC100841298), mRNA	24	p450
TaAffx.53952.1.S1_at	CA687476	Triticum aestivum N-1 mRNA for cytochrome P450, complete cds	24	p450	GO:0005792	cytochrome p450
Ta.1362.1.S1_at	AB042631	Triticum aestivum CYP71C9v2 mRNA for P450, complete cds	24	p450	GO:0016023	cytochrome p450
Ta.29826.1.S1_at	CA688622	Lolium rigidum clone Lol-5-v putative cytochrome P450 mRNA, complete cds	24+48	p450	GO:0051502	c99a1_sorbi ame: full=cytochrome p450 cyp99a1
TaAffx.53868.1.S1_at	CA688274	Lolium rigidum clone Lol-5-v putative cytochrome P450 mRNA, complete cds	24+48	p450	GO:0051502	cytochrome p450
Ta.8262.1.S1_at	BQ161667	Sorghum bicolor cytochrome P450 CYP99A1 (CYP99A1) mRNA, partial cds	SZA+24+48	p450
Ta.23322.3.S1_at	CA694741	Hordeum vulgare thaumatin-like protein TLP8 mRNA, complete cds	48	pathogen response
TaAffx.108908.2.S1_s_at	CA682574	OSU77656 Oryza sativa pathogenesis-related thaumatin-like protein mRNA, complete cds	48	pathogen response	GO:0016023	thaumatin-like protein expressed
Ta.20930.1.S1_at	CA630387	Triticum turgidum subs. durum defensin precursor (PRPI-7) gene, complete cds	48	pathogen response
TaAffx.113849.1.S1_at	CA603675	Setaria italica 4-coumarate--CoA ligase-like 7-like (LOC101773471), transcript variant X2, mRNA	48	Phenylpropanoid	GO:0008152	amp dependent
TaAffx.64258.1.A1_at	BJ307743	Hordeum vulgare chloroplast purple acid phosphatase isoform c (PAPc) mRNA, complete cds; nuclear gene for chloroplast product	48	phosphatase	GO:0046872	chloroplast purple acid phosphatase isoform c
Ta.595.1.S1_at	CK207867	Brachypodium distachyon omega-6 fatty acid desaturase, chloroplastic-like (LOC100833718), mRNA	48	Phospholipid	GO:0006633	chloroplast omega-6 fatty acid desaturase
Ta.6111.1.S1_at	AJ603054	Solanum tuberosum plasG2 patatin protein mRNA, partial cds	48	Phospholipid
Ta.25895.1.A1_at	CD454156	phospholipase D alpha 2	24	Phospholipid	GO:0006643	phospholipase d
Ta.27660.1.S1_at	CK216184	Triticum aestivum ribulose-1,5-bisphosphate carboxylase activase precursor RNA, partial cds; nuclear gene for chloroplast product	48	photosynthesis	GO:0000166	ribulose bisphosphate carboxylase oxygenase chloroplast expressed
Ta.494.1.S1_at	CK155824	Brachypodium distachyon ATP-dependent Clp protease proteolytic subunit 5, chloroplastic-like (LOC100831676), mRNA	48	protease	GO:0004252	protein
Ta.13241.1.S1_at	AJ611854	Brachypodium distachyon ATP-dependent Clp protease proteolytic subunit-related protein 1, chloroplastic-like (LOC100841936), mRNA	48	protease
Ta.13241.2.S1_at	BQ171831	Brachypodium distachyon ATP-dependent Clp protease proteolytic subunit-related protein 1, chloroplastic-like (LOC100841936), mRNA	48	protease	GO:0004252	protein
Ta.1840.2.S1_x_at	CK200200	Triticum aestivum isolate PI-3 protease inhibitor-like protein mRNA, complete cds	24	protease
TaAffx.5891.3.A1_s_at	CK208190	Hordeum vulgare mRNA for serine carboxypeptidase I, CP-MI	24	protease	GO:0005576	carboxypeptidase i precursor
Ta.29534.1.S1_at	CK205689	Hordeum vulgare gene encoding cysteine proteinase	24	protease
Ta.1840.1.S1_x_at	CK152019	Triticum aestivum isolate PI-3 protease inhibitor-like protein mRNA, complete cds	24	protease
Ta.408.1.A1_at	BG905348	Zea mays subtilisin-like protease SBT5.3 (LOC103642242), partial mRNA	24	protease	GO:0016023	subtilase family expressed
Ta.3993.1.S1_at	CA606062	Narcissus pseudonarcissus putative asparaginyl endopeptidase mRNA, partial cds	24	protease	GO:0005739	vacuolar-processing enzyme
Ta.13146.1.S1_at	BQ294784	Oryza glaberrima clone a0079B18 subtilisin-like protease precursor, ZAC, MYB-CC type transfactor, calcium ion binding protein, Monoculm1, Mlo family protein, aspartic proteinase nepenthesin-1 precursor, microtubule-associated protein MAP65-1a, IQ calmodulin-binding motif family protein, and EMB2261 putative genes, complete cds; and. genes	24	protease	GO:0008233	subtilisin-like protease precursor
Ta.5214.1.A1_at	CA649488	Zea mays clone 1685457 subtilisin-chymotrypsin inhibitor CI-1B mRNA, complete cds	24	protease	GO:0006468	protein kinase domain containing protein
Ta.20697.1.S1_at	CA676790	Saussurea medusa 20S proteasome beta subunit E mRNA, partial cds	24+48	protease
Ta.13232.2.S1_at	BQ166297	Zea mays clone 1470084 pyrrolidone-carboxylate peptidase mRNA, complete cds	SZA	protease
Ta.22614.1.S1_at	CK196805	Hordeum vulgare putative protease inhibitor (SD10) mRNA, complete cds	SZA	protease
Ta.14230.1.S1_at	CA693940	Hordeum vulgare putative protease inhibitor (SD10) mRNA, complete cds	SZA+24	protease	GO:0004867	maize proteinase inhibitor
TaAffx.55315.1.S1_at	CA668365	Hordeum vulgare putative protease inhibitor (SD10) mRNA, complete cds	SZA+24	protease
Ta.454.1.S1_at	BQ171739	Oryza brachyantha mucin-22-like (LOC102715075), mRNA	48	protein	GO:0003746	elongation factor ts
TaAffx.114773.1.S1_at	BQ802653	Setaria italica heparanase-like protein 3-like (LOC101761220), mRNA	48	protein
Ta.17702.1.S1_at	CA623592	Oryza brachyantha pentatricopeptide repeat-containing protein At2g17033-like (LOC102709988), mRNA	48	protein	GO:0009536	pentatricopeptide repeat-containing protein
Ta.17009.2.S1_at	CA622743	Brachypodium distachyon psbP-like protein 1, chloroplastic-like (LOC100840391), mRNA	48	protein	GO:0030095	family expressed
Ta.24301.1.A1_x_at	CA722368	Ricinus communis FLU, putative, mRNA	48	protein
TaAffx.59073.1.S1_x_at	CA608581	Brachypodium distachyon pentatricopeptide repeat-containing protein At3g59040-like (LOC100837703), mRNA	48	protein	GO:0009536	pentatricopeptide repeat-containing protein
Ta.7855.1.S1_at	BJ249537	Brachypodium distachyon COBW domain-containing protein 2-like, transcript variant 2 (LOC100836558), mRNA	48	protein	GO:0009508	prli-interacting factor
Ta.14258.1.S1_at	CK207621	Hordeum vulgare Ole-1 mRNA for oleosin	48	protein
Ta.3209.1.S1_a_at	BQ161024	Zea mays clone 235810 pop3 peptide mRNA, complete cds	48	protein
Ta.3133.1.S1_x_at	CA669705	Zea mays transmembrane 9 superfamily protein member 4 (LOC100285422), mRNA	48	protein
TaAffx.98928.1.A1_at	CK214781	Zea mays YGGT family protein (LOC100284403), mRNA	48	protein
Ta.18714.1.S1_at	CA641106	Oryza brachyantha putative G3BP-like protein-like (LOC102702554), mRNA	48	protein
Ta.22625.1.A1_s_at	CA666706	Zea mays lysosomal protective protein (LOC100285883), mRNA	48	protein	GO:0004185	carboxypeptidase d
Ta.5730.1.S1_s_at	CD912781	Zea mays seed maturation protein PM41 (LOC100281648), mRNA	48	protein
Ta.6356.1.A1_a_at	CD872814	Brachypodium distachyon pentatricopeptide repeat-containing protein At4g34830, chloroplastic-like (LOC100842158), mRNA	48	protein	GO:0009536	pentatricopeptide repeat-containing
Ta.1554.1.S1_at	BE442612	Oryza brachyantha rhodanese-like domain-containing protein 10-like (LOC102714634), partial mRNA	48	protein
TaAffx.51703.1.S1_at	CA720326	Citrus sinensis glutamic acid-rich protein-like (LOC102607783), mRNA	48	protein	GO:0031348	ribosomal protein s6
TaAffx.11961.1.S1_at	BJ310417	Brachypodium distachyon NHL repeat-containing protein 2-like (LOC100822404), miscRNA	48	protein	GO:0009570	had-superfamily subfamily variant 3 containing expressed
Ta.28875.1.S1_at	CK212964	Zea mays rhodanese-like domain containing protein (LOC100282634), mRNA	48	protein	GO:0009535	protein
Ta.861.1.S1_at	AY123422	Triticum aestivum putative Rieske Fe-S precursor protein mRNA, complete cds	48	protein	GO:0046872	cytochrome b6-f complex iron-sulfur subunit
Ta.22732.1.S1_x_at	CA666957	WHTWIR1APR Wheat WIR1A gene, complete cds	24	protein
Ta.3193.1.S1_x_at	BQ838076	Zea mays LOC100285357 (pco069442(750)), mRNA	24	protein	GO:0006869	cortical cell-delineating protein precursor
Ta.21556.1.S1_at	CA684533	WHTWIR1PR Wheat WIR1 mRNA, complete cds	24	protein
TaAffx.69760.2.S1_at	BG905980	Zea mays clone 292801 c/VIF2 mRNA, complete cds	24	protein
Ta.8784.1.S1_at	CD452671	Zea mays root cap protein 1 (RCP1), mRNA	24	protein	GO:0016020	root cap protein 1
Ta.18878.1.S1_at	CA643388	Hordeum vulgare germin A (GerA) gene, complete cds	24	protein
TaAffx.111573.2.S1_at	CD879397	Brachypodium distachyon periaxin-like (LOC100839247), mRNA	24	protein
TaAffx.28469.1.S1_at	CA659789	Triticum aestivum golden 2-like protein (Glk1) mRNA, complete cds	24	protein
Ta.22428.1.S1_at	CA745360	Amborella trichopoda mRNA for ARF4 protein, short variant	24	protein
Ta.12854.1.A1_at	CD490752	Triticum aestivum pinb gene for puroindoline b protein, complete cds	24	protein
TaAffx.110946.1.S1_at	CA651176	Brachypodium distachyon NEP1-interacting protein-like 2-like (LOC100837689), mRNA	24	protein	GO:0010200	ring-h2 finger protein atl1q
Ta.28242.1.S1_x_at	CK216078	Triticum aestivum mRNA for Ps16 protein, complete cds	24+48	protein	GO:0009941	nucleic acid-binding protein
Ta.28242.2.S1_x_at	CA630100	Hordeum vulgare cv Haisa mRNA for cp31AHv protein	24+48	protein	GO:0003676	nucleic acid-binding protein
Ta.15208.1.S1_at	CA693533	Zea mays senescence-associated protein DIN1 (LOC100285553), mRNA	SZA	protein
Ta.11541.1.S1_at	BQ170307	Lotus japonicus LjGluRP2 mRNA for glutamate-rich protein, complete cds	SZA	protein
Ta.9401.2.S1_x_at	CA639919	Zea mays clone 1703773 B12D protein mRNA, complete cds	SZA	protein	GO:0012505	b12d protein
Ta.13326.1.S1_at	BQ484092	Zea mays Wee1-like protein (Wee1) mRNA, partial cds	SZA	protein
Ta.9401.3.S1_x_at	BQ167481	Zea mays clone 1703773 B12D protein mRNA, complete cds	SZA	protein	GO:0012505	b12d protein
Ta.23823.2.S1_x_at	CA616514	Brachypodium distachyon GTP-binding protein At2g22870-like (LOC100838999), mRNA	48	protein binding
TaAffx.4642.1.S1_at	CA680111	Triticum aestivum tyrosine phosphorylation protein A (TypA1) mRNA, complete cds	48	protein phosphorylation	GO:0003746	protein
Ta.9931.1.S1_at	BJ234937	Zea mays major ampullate spidroin 2-2 (LOC100283602), mRNA	48	protien
Ta.30829.1.S1_at	CN008868	Lycopersicon esculentum vacuolar H+-ATPase A2 subunit isoform mRNA, complete cds	24	proton
Ta.25409.1.S1_at	CD452991	Zea mays clone 1455782 DNA replication complex GINS protein PSF2 mRNA, complete cds	24	replication
Ta.2884.2.S1_a_at	BG909281	Hordeum ulgare mRNA for coproporphyrinogen oxidase	48	response to oxidative stress
Ta.7780.2.S1_a_at	CA630197	Brachypodium distachyon ribosome-recycling factor, chloroplastic-like (LOC100834081), mRNA	48	ribosome-associated	GO:0042742	ribosome recycling factor
Ta.13366.2.S1_x_at	CA616461	Spinacia oleracea plastid ribosomal protein S6 precursor (PrpS6) mRNA, partial cds; nuclear gene for chloroplast product	48	ribosome-associated	GO:0005840	plastid ribosomal protein
Ta.3590.2.S1_s_at	BJ318319	Zea mays clone 273757 50S ribosomal protein L28 mRNA, complete cds	48	ribosome-associated
Ta.14671.2.S1_a_at	CK213901	Secale cereale L12-2 mRNA for ribosomal protein L12	48	ribosome-associated
Ta.621.2.S1_at	CK211230	Zea mays clone 300159 30S ribosomal protein S9 mRNA, complete cds	48	ribosome-associated
Ta.2076.1.S1_at	CK215984	Zea mays clone 1572449 50S ribosomal protein L13 mRNA, complete cds	48	ribosome-associated
Ta.3100.2.S1_x_at	CA619410	Oryza sativa Japonica Group putative 50S ribosomal protein L3 mRNA, partial cds	48	ribosome-associated	GO:0005840	50s ribosomal protein l3
Ta.3100.1.S1_x_at	CK196277	Oryza sativa Japonica Group putative 50S ribosomal protein L3 mRNA, partial cds	48	ribosome-associated	GO:0005840	50s ribosomal protein l3
Ta.28336.1.S1_x_at	CK152774	Zea mays 50S ribosomal protein L40 (LOC100282549), mRNA	48	ribosome-associated
Ta.12746.1.S1_at	CA633178	Oryza sativa Japonica Group mRNA for plastid ribosomal protein L11, complete cds	48	ribosome-associated	GO:0003735	protein
Ta.2881.3.S1_at	CA625184	Setaria italica 30S ribosomal protein S1, chloroplastic-like (LOC101770152), mRNA	48	ribosome-associated
Ta.28558.1.S1_at	CA680546	Secale cereale L12-1 mRNA for ribosomal protein L12	48	ribosome-associated
Ta.4432.1.S1_s_at	BJ229133	Zea mays 50S ribosomal protein L34 (LOC100282969), mRNA	48	ribosome-associated	GO:0005840	plastid ribosomal protein l34 precursor
Ta.7966.1.S1_a_at	BJ225931	Zea mays clone 300257 50S ribosomal protein L40 mRNA, complete cds	48	ribosome-associated	GO:0005840	50s ribosomal protein l40
Ta.18414.1.S1_at	CA628904	Pisum sativum mRNA for plastid ribosomal protein CL15	48	ribosome-associated	GO:0000311	protein
Ta.12004.1.A1_at	BQ171246	Brachypodium distachyon ribosomal RNA large subunit methyltransferase N-like (LOC100833160), mRNA	48	ribosome-associated	GO:0008757	radical sam domain-containing
Ta.21115.3.A1_s_at	BJ287359	Triticum aestivum cultivar Giza 164 18S ribosomal RNA gene, partial sequence	24	ribosome-associated
Ta.5371.1.A1_at	BJ286954	Solanum brevidens 60S ribosomal protein L13 (Ci-1) mRNA, partial cds	24	ribosome-associated	GO:0000022	60s ribosomal protein l13
Ta.22965.1.S1_at	BE442523	Brachypodium distachyon 60S ribosomal protein L35a-3-like, transcript variant 3 (LOC100846452), mRNA	24	ribosome-associated	GO:0005840	60s ribosomal protein l33-b
Ta.556.1.S1_x_at	CA671780	Vigna unguiculata partial mRNA for putative 23S rRNA pseudouridine synthase (yibC gene), clone 41	SZA+48	ribosome-associated
Ta.13488.1.S1_at	BJ282238	TSA: Elaeis guineensis EgEfMPOB00202 ribosomal protein S7 mRNA, complete cds, mRNA sequence	SZA+24	ribosome-associated	GO:0030529	40s ribosomal protein s7
Ta.1797.3.S1_at	CA641323	Zea mays clone 1629387 DNA-directed RNA polymerases I, II, and III 1.4 kDa polypeptide mRNA, complete cds	48	rna
TaAffx.129537.1.A1_at	CA688666	Hordeum vulgare HVD1 mRNA for ATP-dependent RNA helicase, complete cds	48	rna
Ta.491.1.S1_at	BG906478	Hordeum vulgare HVD1 mRNA for ATP-dependent RNA helicase, complete cds	48	rna
Ta.1434.1.A1_at	BE429591	Brachypodium distachyon DEAD-box ATP-dependent RNA helicase 50-like, transcript variant 1 (LOC100838222), mRNA	48	rna	GO:0009851	dead box atp-dependent rna
Ta.7013.1.S1_at	CD453682	Brachypodium distachyon DEAD-box ATP-dependent RNA helicase 25-like (LOC100831244), mRNA	48	rna
Ta.6206.1.S1_at	BJ293144	Brachypodium distachyon DEAD-box ATP-dependent RNA helicase 39-like (LOC100840295), mRNA	48	rna	GO:0005739	rh39_orysj ame: full=dead-box atp-dependent rna helicase 39
Ta.12334.1.S1_at	BQ172117	Zea mays small nuclear RNA genes snoR1.1, snoR2.2, snoR3.2, U14.1a, U14.1b, U14.1c and U14.1d	24	rna
Ta.11809.1.S1_at	BQ170843	Malus x domestica MdSFBB9-alpha, S9-RNase, MdSFBB9-beta genes, complete cds, Psi-SFBB9-alpha, Psi-SFBB9-beta pseudogenes	24	rna
Ta.19327.1.S1_at	CA650420	Oryza sativa box C/D snoRNA J7.3, complete sequence	24	rna
TaAffx.65538.1.A1_at	BJ240557	Aegilops tauschii chromosome 1Ds prolamin gene locus, complete sequence	48	storage
Ta.4043.1.A1_a_at	BJ264993	Aegilops tauschii chromosome 1Ds prolamin gene locus, complete sequence	48	storage
TaAffx.25602.1.S1_s_at	CA697881	Aegilops tauschii chromosome 1Ds prolamin gene locus, complete sequence	48	storage
TaAffx.48939.1.S1_at	CA606951	Triticum aestivum, storage protein activator (spa) locus region, A genome, clone BAC Ren1424A05	24	storage
Ta.20756.1.S1_x_at	CK197465	Triticum aestivum, storage protein activator (spa) locus region, D genome, clone BAC Ren2409K09	24	storage	GO:0006869	cortical cell-delineating protein
Ta.19206.1.A1_x_at	CA648736	Triticum aestivum, storage protein activator (spa) locus region, D genome, clone BAC Ren2409K09	24+48	storage
Ta.27094.1.S1_at	BT009289	Zea mays clone 1558749 salt tolerance-like protein mRNA, complete cds	48	stress response	GO:0016023	salt tolerance-like protein
Ta.20483.1.S1_at	CA718376	Hordeum vulgare dehydrin 6 (dhn6) gene, complete cds	48	stress response	GO:0006950	0
Ta.20483.2.S1_x_at	CD909074	Hordeum vulgare dehydrin 6 (dhn6) gene, complete cds	48	stress response
Ta.13255.1.S1_at	CK163939	mRNA for dehydrin (Dhn3 gene)	48	stress response
Ta.23823.1.S1_a_at	BJ218749	Brachypodium distachyon GTP-binding protein At2g22870-like (LOC100838999), mRNA	48	stress response
TaAffx.18396.1.S1_at	AJ603169	Hordeum vulgare mRNA for Mg-protoporphyrin IX, partial	48	stress response
TaAffx.44195.1.A1_at	CK216295	Brachypodium distachyon magnesium-protoporphyrin O-methyltransferase-like (LOC100829664), mRNA	48	stress response
Ta.9377.1.S1_at	CK201331	Brachypodium distachyon heat shock cognate 90 kDa protein-like (LOC100836503), mRNA	48	stress response	GO:0009414	heat-shock protein
Ta.20483.3.A1_a_at	BJ297765	Hordeum vulgare dehydrin (Dhn6) mRNA, complete cds	48	stress response	GO:0006950	af181456_1dehydrin dhn6
Ta.1249.1.S1_at	CK212500	Oryza brachyantha zinc finger protein CONSTANS-LIKE 1-like (LOC102704639), mRNA	48	stress response	GO:0008270	zinc finger
Ta.8051.1.S1_at	CK168230	Triticum aestivum iron-superoxide dismutase (FeSOD) mRNA, partial cds	48	stress response
Ta.12694.1.S1_at	BQ171667	Triticum aestivum chloroplast heat stress responsive protein mRNA, complete cds; nuclear gene for chloroplast product	48	stress response
TaAffx.54299.1.S1_at	CA683284	Triticum aestivum mRNA for a thaumatin-like protein	48	stress response
Ta.13.1.S1_at	BJ256268	Triticum aestivum mRNA for WIR1, pathogen defense protein	24	stress response	GO:0016020	wir1a_wheat ame: full=protein wir1a
TaAffx.132354.1.S1_at	CA616304	Lycopersicon pimpinellifolium 9DC resistance gene cluster	24	stress response	GO:0016023	Os04g0188400 [Oryza sativa (japonica cultivar-group)]
Ta.25639.1.S1_at	CD373696	Setaria italica germin-like protein 5-1-like (LOC101785627), mRNA	24	stress response
Ta.278.1.S1_at	AF384143	Triticum aestivum pathogenesis-related protein 1 mRNA, complete cds	24	stress response
Ta.13971.1.A1_at	BQ752989	Aegilops tauschii Lr34 locus, partial sequence	24	stress response	GO:0009055	cytochrome p450
Ta.97.2.S1_x_at	CK169277	WHTWIR1PR Wheat WIR1 mRNA, complete cds	24	stress response	GO:0016021	wir1a_wheat ame: full=protein wir1a
Ta.11506.1.S1_a_at	CK215703	Zea mays disease resistance response protein 206 (LOC100284658), mRNA	24	stress response
Ta.97.1.S1_at	M94959	WHTWIR1PR Wheat WIR1 mRNA, complete cds	24	stress response	GO:0016021	wir1b_wheat ame: full=protein wir1b
Ta.22619.1.S1_at	CA687670	Hordeum vulgare pathogenesis-related protein 10 (PR-10) mRNA, complete cds	24	stress response
TaAffx.108556.1.S1_x_at	CA692789	Triticum monococcum pathogenesis-related protein 4 (PR-4) mRNA, complete cds	24	stress response	GO:0004568	vacuolar defense protein
Ta.62.1.S1_x_at	BM136002	Triticum aestivum mRNA for PR-1.1 protein	24	stress response
Ta.27762.1.S1_x_at	AF384146	Triticum aestivum thaumatin-like protein mRNA, complete cds	24	stress response	GO:0050832	pathogenesis-related protein 5
Ta.15159.1.S1_at	CA650232	H. vulgare mRNA for pathogenic related protein in response to Blumeria	24	stress response
Ta.3445.1.S1_at	CK208296	Triticum urartu isolate TU6735_Lr10 resistance protein RGA2 gene, complete cds	24	stress response
Ta.5518.1.S1_at	CA666657	Triticum aestivum mRNA for WIR1, pathogen defense protein	24	stress response
Ta.11817.1.A1_at	BQ170855	Helianthus annuus cultivar Mennonite DNAJ heat shock N-terminal domain-containing protein gene, partial cds	24	stress response
Ta.1037.1.S1_at	CA638909	Zea mays pathogen-related protein (LOC100285321), mRNA	24	stress response
Ta.6081.1.S1_a_at	BE517410	Triticum aestivum WPR4b gene	24	stress response
Ta.12820.1.S1_at	CK215415	Triticum turgidum subsp. durum defensin precursor (PRPI-7) gene, complete cds	24+48	stress response
Ta.12704.1.S1_at	BT008925	Triticum turgidum subsp. durum defensin precursor (PRPI-7) gene, complete cds	24+48	stress response	GO:0050832	low-molecular-weight cysteine-rich protein lcr69 precursor
Ta.9226.1.S1_at	CD915938	Triticum aestivum wPR4a gene	24+48	stress response	GO:0042742	vacuolar defense protein
Ta.30739.2.S1_at	CA692019	Triticum monococcum pathogenesis-related 1a mRNA, complete cds	24+48	stress response	GO:0005576	pathogenesis-related protein class i
TaAffx.70471.1.A1_s_at	CA722464	Oryza brachyantha HVA22-like protein i-like (LOC102709442), transcript variant X2, mRNA	24+48	stress response
Ta.24501.1.S1_at	CD863039	Triticum aestivum mRNA for a thaumatin-like protein	24+48	stress response	GO:0006952	pathogenesis-related protein 5
Ta.25053.1.S1_at	AF442967	Triticum aestivum clone WAS-3a thaumatin-like protein mRNA, complete cds	24+48	stress response	GO:0016023	p21 expressed
Ta.959.1.S1_at	CA721939	T. aestivum cDNA for a thaumatin-like protein	24+48	stress response
Ta.6459.1.A1_at	BJ306231	Zea mays maize insect resistance2 (mir2), mRNA	SZA	stress response
TaAffx.22797.1.S1_at	CA744846	Picea abies dehydrin 1 (Dhn) mRNA, complete cds	SZA	stress response
Ta.24343.1.S1_at	CA604904	Triticum aestivum mRNA for PR-.2 protein	SZA	stress response
Ta.23967.1.S1_s_at	CD900389	T. aestivum mRNA for alpha1-thionin	SZA+48	stress response	GO:0005576	beta purothionin
TaAffx.73215.1.S1_at	CF182123	Agave tequilana clone 1.8 chaperone mRNA, complete cds	SZA+48	stress response
TaAffx.108353.1.S1_at	CA683968	Oryza sativa mRNA for chalcone synthase, complete cds	SZA+24	stress response	GO:0008415	chalcone synthase
Ta.8304.1.S1_x_at	CA602902	Triticum monococcum pathogenesis-related 1a mRNA, complete cds	SZA+24	stress response	GO:0005576	pathogenesis-related protein class i
Ta.13193.1.S1_at	BQ166468	Triticum aestivum cultivar W150 powdery mildew resistance protein PM3E (Pm3) gene, Pm3-e allele, complete cds	SZA+24+48	stress response
Ta.14780.1.S1_at	CA681976	Hordeum vulgare mRNA for pathogenic related protein in response to Blumeria	SZA+24+48	stress response
Ta.18082.1.S1_at	CA630215	Oryza sativa beta-glucosidase isozyme 2 precursor, mRNA, complete cds	48	sugar
Ta.27259.1.S1_at	CA627613	Triticum aestivum phosphomannomutase B2 (PMM-B2) gene, complete cds	48	sugar
Ta.18939.2.S1_at	CA644563	BLYAMY46 Barley alpha-amylase type B (Amy46) gene, complete cds	48	sugar
Ta.2864.2.S1_at	CD894558	Brachypodium distachyon beta-glucosidase 8-like (LOC100830468), mRNA	48	sugar
Ta.28766.1.S1_at	CN011869	Horduem vulgare mRNA for xyloglucan endotransglycosylase-like protein (XEA)	48	sugar
Ta.13008.1.S1_at	CK210275	Triticum aestivum TaGolS2 mRNA for galactinol synthase, complete cds	48	sugar
Ta.517.1.A1_at	BQ172144	Zea mays endo-1,3;1,4-beta-D-glucanase (LOC100282382), mRNA	48	sugar	GO:0016023	endo- -beta-d-glucanase precursor
TaAffx.84192.1.S1_x_at	CA642243	Oryza sativa Japonica Group arabinogalactan peptide 2 gene, complete cds	24	sugar
Ta.25277.1.A1_at	CD454885	Triticum monococcum extracellular invertase (exin1) mRNA, complete cds	24	sugar	GO:0004564	extracellular invertase beta-fructofuranosidase
Ta.11990.1.A1_at	BQ171218	Zea mays glucan endo-1,3-beta-glucosidase, acidic isoform (LOC100283815), mRNA	24	sugar
Ta.2636.1.S1_x_at	CA605844	Oryza sativa Japonica Group arabinogalactan peptide 1 gene, complete cds	24	sugar
Ta.28599.1.S1_at	CD373719	HVU22450 Hordeum vulgare alpha-glucosidase mRNA, complete cds	24	sugar
TaAffx.15327.1.S1_at	AJ610775	Triticum aestivum beta-1,3-glucanase mRNA, complete cds	24+48	sugar
Ta.28.1.S1_at	Y18212	Triticum aestivum mRNA for beta-1,3-endoglucanase	24+48	sugar	GO:0042973	glucan endo- -beta-d-glucosidase
Ta.225.1.S1_at	AF112967	Triticum aestivum beta-1,3-glucanase precursor (Glb3) mRNA, complete cds	24+48	sugar	GO:0005975	beta glucanase
Ta.11004.1.S1_at	BQ168350	Luffa cylindrica galactinol synthase (GAS1) gene, partial cds	24+48	sugar
Ta.23340.2.S1_at	CA673525	Cucumis sativus acid alpha galactosidase 1 mRNA, complete cds	SZA+24+48	sugar
Ta.5549.3.S1_at	CD878292	Hordeum vulgare hvnas1 mRNA for nicotianamine synthase 1, complete cds	48	synthase
Ta.25297.1.A1_at	CD453605	Ricinus communis Nitric-oxide synthase, putative, mRNA	48	synthase	GO:0006979	noa1 (no associated 1) gtpase nitric-oxide synthase
Ta.26234.1.A1_at	CD453029	Zea mays CTP synthase (LOC100281709), mRNA	48	synthase
Ta.8674.1.A1_at	BQ162207	Avena ventricosa strain CAV2835 cycloartenol synthase gene, complete cds	24	synthase	GO:0016871	cycloartenol synthase
Ta.27746.1.S1_at	CD864982	MZEMALSYNT Zea mays malate synthase (MS) mRNA, complete cds	24	synthase
Ta.8418.1.S1_at	BQ161870	Oryza sativa (indica cultivar-group) syn-pimara-7,15-diene synthase mRNA, complete cds	24+48	synthase	GO:0051501	ent-kaurene synthase b
Ta.2870.1.S1_at	BJ263780	Triticum aestivum glutamine synthetase isoform GSr2 (GS) gene, complete cds	SZA	synthase
Ta.9743.1.S1_x_at	BJ265785	Zea mays clone 450079 cysteine synthase mRNA, complete cds	SZA	synthase	GO:0030170	cysteine synthase
Ta.2690.1.S1_at	BT009245	Triticum aestivum glutamine-dependent asparagine synthetase (ASN1) mRNA, complete cds	SZA	synthase	GO:0004066	asparagine synthetase
Ta.2881.1.S1_x_at	CA624734	Ricinus communis tex protein-relatedtranscription accessory protein, putative, mRNA	48	transcription
Ta.18434.1.S1_at	CK160389	Gnetum gnemon mRNA for putative MADS domain transcription factor GGM6, partial	48	transcription
Ta.12102.1.S1_a_at	CK166990	Gnetum gnemon mRNA for putative MADS domain transcription factor GGM6, partial	48	transcription
Ta.27671.1.A1_at	BG907881	Triticum aestivum cultivar HD 2687 putative heat shock transcription factor 8 (HSF8) mRNA, partial cds	48	transcription	GO:0009536	heat shock factor protein hsf8-like
Ta.8614.1.S1_at	BQ838257	Triticum aestivum WRKY10 transcription factor mRNA, partial cds	48	transcription	GO:0003677	wrky45 transcription factor
Ta.17705.1.A1_at	CK160543	Gnetum gnemon mRNA for putative MADS domain transcription factor GGM6, partial	48	transcription
TaAffx.85919.1.S1_at	CA618423	Oryza brachyantha single-stranded DNA-binding protein WHY1, chloroplastic-like (LOC102717072), partial mRNA	48	transcription
Ta.10024.1.S1_at	BJ236932	Zea mays ocl4 gene for putative HD-ZIP IV family transcription factor OCL4, exons 1-10, cultivar F2	48	transcription
TaAffx.62.1.S1_at	BG909066	Brachypodium distachyon GTP-dependent nucleic acid-binding protein engD-like (LOC100824531), mRNA	48	transcription	GO:0003899	translation-associated gtpase
Ta.11197.1.S1_at	BQ169600	Setaria italica transcription initiation factor TFIID subunit 4-like (LOC101771137), mRNA	48	transcription
TaAffx.12211.1.A1_at	BJ285466	Zea mays DNA binding protein (LOC100284601), mRNA	48	transcription
Ta.7493.1.S1_at	CK205703	Brachypodium distachyon polyribonucleotide nucleotidyltransferase-like (LOC100824934), mRNA	48	transcription
Ta.18072.1.S1_at	CA628068	Brachypodium distachyon transcription antitermination protein nusG-like (LOC100820982), mRNA	48	transcription
Ta.18919.1.A1_s_at	CA644176	NAC domain-containing protein	24	transcription
Ta.20519.1.S1_at	CK166067	Gnetum gnemon mRNA for putative MADS domain transcription factor GGM6, partial	24	transcription
Ta.25293.1.A1_at	CD454914	Zea mays common plant regulatory factor 7 (LOC100285656), mRNA	24	transcription
Ta.9044.1.S1_at	BQ162813	Betula nana nucleomorph partial mads2 gene for Putative PI homologue MADS2, exons 1 and 2, 3' end	24	transcription
Ta.25919.1.S1_at	BT009536	Saccharum officinarum MYB protein (MYBAS1) mRNA, complete cds, alternatively spliced	24	transcription
Ta.26039.1.A1_at	CD454859	Setaria italica transcription factor bHLH135-like (LOC101757562), mRNA	SZA	transcription
Ta.10941.1.A1_at	BQ166864	Oryza brachyantha molybdenum cofactor sulfurase-like (LOC102720733), mRNA	SZA+24	transcription	GO:0005634	type a-like cyclin
TaAffx.119928.1.A1_s_at	BJ251441	Setaria italica two-component response regulator ARR9-like (LOC101768483), mRNA	48	transduction
Ta.9538.1.A1_at	BJ309490	Brachypodium distachyon glutamyl-tRNA(Gln) amidotransferase subunit A-like (LOC100846882), mRNA	48	transferase	GO:0004040	n-acylethanolamine amidohydrolase
Ta.568.1.S1_at	BG908569	Brachypodium distachyon serine--glyoxylate aminotransferase-like (LOC100842260), mRNA	48	transferase	GO:0050281	aminotransferase 2
TaAffx.113666.1.A1_at	BJ230573	Setaria italica tRNA (uracil-5-)-methyltransferase homolog A-like (LOC101760714), transcript variant X2, misc_RNA	48	transferase
Ta.9320.1.S1_at	BT009093	Triticum aestivum CCoAMT mRNA for putative caffeoyl CoA O-methyltransferase, partial cds	48	transferase	GO:0016023	caffeoyl- o-methyltransferase 1
TaAffx.13595.3.S1_at	CA743661	Arachis hypogaea clone Gsi52 trans caffeoyl CoA -3-o methyl transferase mRNA, partial sequence	48	transferase
Ta.651.1.S1_at	CA698388	Papaver somniferum (R,S)-norcoclaurine 6-O-methyltransferase mRNA, complete cds	24	transferase
Ta.4185.1.A1_at	BJ272995	Setaria italica probable methyltransferase PMT17-like (LOC101762966), transcript variant X2, mRNA	24	transferase	GO:0016301	atp binding
Ta.27338.1.S1_at	BT009359	Triticum aestivum O-methyltransferase 3 (OMT3) mRNA, complete cds	24	transferase	GO:0016206	caffeic acid o-methyltransferase
TaAffx.12595.1.S1_at	BJ250600	Brachypodium distachyon DNA gyrase subunit B, chloroplastic/mitochondrial-like (LOC100826125), mRNA	48	translation	GO:0009851	protein
TaAffx.21361.1.S1_at	BJ264499	Arabidopsis thaliana nucleosome assembly protein (At5g56950; MHM1.6) mRNA, complete cds	48	translation	GO:0009535	hypothetical protein LOC100275005 [Zea mays]
Ta.3786.1.A1_at	BJ227360	Brachypodium distachyon poly [ADP-ribose] polymerase 2-A-like (LOC100846901), mRNA	48	translation	GO:0003677	poly(adp-ribose) polymerase
TaAffx.70167.1.A1_x_at	BQ169145	Hordeum vulgare subsp. vulgare eIF4E gene locus, complete sequence	24	translation
TaAffx.82605.1.S1_at	CA669840	Medicago sativa clone C43 putative splicing factor Prp8 mRNA, partial cds	24	translation	GO:0016023	leucine rich
TaAffx.21593.1.S1_at	CA669255	Medicago sativa clone C43 putative splicing factor Prp8 mRNA, partial cds	24	translation	GO:0006979	aminotransferase y4ub
Ta.5484.1.A1_x_at	CA671571	Solanum tuberosum mRNA for inorganic phosphate transporter, PT1	24	transport	GO:0008146	flavonol sulfotransferase-like
Ta.26331.1.A1_at	CD490731	Ricinus communis nitrate transporter, putative, mRNA	24	transport	GO:0006857	nitrate transporter expressed
TaAffx.29542.1.S1_at	CA640664	Setaria italica ABC transporter G family member 16-like (LOC101781740), mRNA	24	transport	GO:0009851	white-brown-complex abc transporter family
TaAffx.15768.1.A1_at	CA721998	nitrate excretion transporter 1	24	transport	GO:0016020	nitrite transporter
Ta.10541.1.S1_at	BQ165939	Brachypodium distachyon ABC transporter B family member 2-like (LOC100832253), mRNA	24+48	transport	GO:0009851	multidrug pheromone mdr abc transporter family
TaAffx.20635.1.S1_at	CD895869	Zea mays sorbitol transporter (LOC100281055), mRNA	24	transporter	GO:0016021	sorbitol transporter
TaAffx.112045.1.S1_at	CA627533	Oryza sativa OsMST3 mRNA for monosaccharide transporter 3, complete cds	SZA	transporter
Ta.16040.1.A1_x_at	CK156736	Beta nana Ty1-copia-like retrotransposon partial pol pseudogene, clone Tbn-5	48	transposon
Ta.19469.1.A1_a_at	CA628396	Zea mays clone pBK118-4 retrotransposon GrandeB, complete sequence	24	transposon
Ta.28337.2.S1_x_at	BQ838101	Zea mays clone 226638 induced stolen tip protein TUB8 mRNA, complete cds	SZA	tubulin
Ta.23324.1.S1_at	CA681101	unknown	48	unknown
Ta.3756.1.S1_a_at	CA702961	unknown	48	unknown	GO:0042742	peptidyl-prolyl cis-trans isomerase
TaAffx.120344.1.A1_at	BJ230252	Brachypodium distachyon uncharacterized LOC100844407 (LOC100844407), mRNA	48	unknown	GO:0009536	protein
Ta.3171.1.S1_at	BJ246940	Zea mays bundle sheath defective2 (bsd2), mRNA	48	unknown	GO:0006457	bundle sheath defective protein
Ta.1426.1.S1_at	CA621850	unknown	48	unknown
TaAffx.3681.1.A1_s_at	CK215971	unknown	48	unknown
TaAffx.30393.1.S1_at	CA624950	unknown	48	unknown	GO:0009570	crr6 (chlororespiratory reduction 6)
Ta.7560.1.S1_at	CA722222	unknown	48	unknown
TaAffx.14574.1.S1_at	CA619541	unknown	48	unknown
Ta.10595.1.S1_at	BQ170316	unknown	48	unknown
TaAffx.39436.1.S1_at	BG905621	unknown	48	unknown
Ta.8649.1.S1_at	CK215384	unknown	48	unknown	GO:0009579	protein
Ta.3734.1.A1_at	CD920422	unknown	48	unknown
Ta.13657.1.S1_at	BQ171000	unknown	48	unknown
Ta.13671.1.S1_at	CA743471	unknown	48	unknown	GO:0009536	protein
Ta.20947.1.S1_a_at	CA623740	unknown	48	unknown	GO:0005840	ribosomal protein l17-like protein
Ta.6128.1.S1_at	BJ272552	unknown	48	unknown
Ta.9368.1.S1_a_at	CD861507	unknown	48	unknown
TaAffx.131916.1.S1_at	CA650619	unknown	48	unknown
Ta.16990.1.S1_at	CA622260	unknown	48	unknown
Ta.9449.1.A1_at	BJ312587	unknown	48	unknown
Ta.23114.1.S1_at	CA631699	unknown	48	unknown
Ta.6248.1.S1_at	BJ252456	unknown	48	unknown
Ta.11423.1.A1_at	BQ170080	unknown	48	unknown	GO:0009536	protein
TaAffx.64918.2.S1_at	BJ270075	unknown	48	unknown
TaAffx.57618.1.S1_at	CD883056	unknown	48	unknown
Ta.10535.1.S1_at	BQ160753	unknown	48	unknown
TaAffx.65725.1.A1_at	BJ230480	unknown	48	unknown
Ta.12508.1.S1_at	CD454394	unknown	48	unknown
Ta.13976.1.S1_a_at	BQ172016	unknown	48	unknown
Ta.18152.2.S1_at	BQ803082	unknown	48	unknown	GO:0005488	protein
TaAffx.34774.1.A1_at	CA636397	unknown	48	unknown
Ta.10715.1.S1_at	AJ611594	unknown	48	unknown	GO:0009052	protein
TaAffx.40989.1.A1_at	BJ237606	unknown	48	unknown
TaAffx.112322.1.S1_at	CA706806	unknown	48	unknown
Ta.4265.1.A1_at	BJ262422	unknown	48	unknown
TaAffx.93254.1.A1_at	BJ217233	unknown	48	unknown
Ta.14874.1.A1_at	CA683632	unknown	48	unknown
Ta.9750.1.A1_at	BQ171544	unknown	48	unknown	GO:0009508	rna binding
Ta.6734.1.S1_s_at	BE416292	unknown	48	unknown
Ta.8072.1.S1_at	CD927246	unknown	48	unknown
Ta.20195.1.S1_at	CA673653	unknown	48	unknown
Ta.4718.1.A1_at	BJ270649	unknown	48	unknown
Ta.28481.1.S1_at	BQ166043	unknown	48	unknown
TaAffx.80834.1.S1_at	CA691978	unknown	48	unknown
Ta.21388.1.S1_at	CA675057	unknown	48	unknown
Ta.9620.1.S1_at	BJ309789	unknown	48	unknown	GO:0006457	protein
Ta.8372.1.S1_at	BQ161805	unknown	48	unknown
Ta.17214.1.S1_at	CA618842	unknown	48	unknown
Ta.498.1.S1_at	CK171699	unknown	48	unknown
Ta.22042.1.S1_at	CA717521	unknown	48	unknown
Ta.25897.1.A1_at	CD454160	unknown	48	unknown
TaAffx.123175.1.S1_at	CA624478	unknown	48	unknown
TaAffx.37808.1.S1_at	BJ264460	unknown	48	unknown	GO:0009535	hypothetical protein SORBIDRAFT_03g040690 [Sorghum bicolor]
Ta.3811.2.S1_s_at	BQ166442	unknown	48	unknown	GO:0009508	ptac6 (plastid transcriptionally active6)
Ta.28936.1.S1_s_at	CA674614	unknown	48	unknown
Ta.3650.1.S1_a_at	CK216096	unknown	48	unknown
Ta.28155.1.S1_x_at	CA638190	unknown	48	unknown
Ta.30811.1.S1_at	CN008292	unknown	48	unknown	GO:0005840	unknown [Zea mays]
Ta.28422.1.A1_s_at	BJ317142	unknown	48	unknown
Ta.13811.1.S1_at	CA660679	unknown	48	unknown
Ta.8480.2.S1_x_at	BJ272378	unknown	48	unknown
Ta.483.1.S1_at	CD862587	unknown	48	unknown
Ta.16149.1.A1_at	BG906449	unknown	48	unknown	GO:0005488	tetratricopeptide repeat -containing protein
TaAffx.97228.1.S1_at	AJ613272	unknown	48	unknown
Ta.3757.1.S1_at	BJ247349	unknown	48	unknown	GO:0008152	hydrolase-like protein
TaAffx.93995.1.S1_at	CD881721	unknown	48	unknown
Ta.3663.1.A1_a_at	CK209259	unknown	48	unknown
Ta.9368.2.S1_x_at	BJ229900	unknown	48	unknown	GO:0009536	ndf6 (ndh dependent flow 6)
TaAffx.13704.1.A1_s_at	CD492039	unknown	48	unknown
Ta.16907.1.S1_at	CA614891	unknown	48	unknown
TaAffx.12940.1.A1_at	AJ603739	unknown	48	unknown
Ta.18149.1.S1_s_at	CA630211	unknown	48	unknown
Ta.4453.1.S1_at	CA601147	unknown	48	unknown
TaAffx.11237.1.S1_at	BQ605590	unknown	48	unknown
Ta.10538.1.A1_at	CK158079	unknown	48	unknown	GO:0006457	protein
Ta.7795.1.A1_at	CK169141	unknown	48	unknown
TaAffx.113831.1.S1_at	CA604215	unknown	48	unknown
Ta.14892.1.S1_at	BJ220166	unknown	48	unknown
Ta.8096.1.S1_at	BQ161268	unknown	48	unknown	GO:0019684	dihydrodipicolinate reductase
Ta.18440.1.S1_s_at	CA636704	unknown	48	unknown	GO:0009507	defective chloroplasts and leaves dcl
Ta.9419.1.S1_s_at	CK153236	unknown	48	unknown
TaAffx.20223.1.S1_at	CD904934	unknown	48	unknown
Ta.10657.1.A1_at	BQ166205	unknown	48	unknown
TaAffx.93362.1.S1_at	BJ221573	unknown	48	unknown
Ta.5835.1.S1_at	CA705191	unknown	48	unknown	GO:0008270	zn-finger in ran binding protein and others containing expressed
Ta.22277.1.A1_at	CA735449	unknown	48	unknown
TaAffx.56693.1.S1_at	CA646506	unknown	48	unknown
TaAffx.64918.1.S1_at	BJ275071	unknown	48	unknown
TaAffx.98918.1.A1_at	CK215441	unknown	48	unknown	GO:0009507	defective chloroplasts and leaves dcl
Ta.819.1.A1_at	BE399396	unknown	48	unknown
Ta.9620.2.A1_at	BJ217452	unknown	48	unknown
Ta.28826.1.A1_at	AJ604335	unknown	48	unknown
Ta.5163.1.S1_at	BJ277743	unknown	48	unknown
Ta.471.1.A1_at	BG906007	unknown	48	unknown
Ta.9554.1.S1_at	CK166011	unknown	48	unknown	GO:0008152	catalytic hydrolase
Ta.1979.1.S1_a_at	BJ244800	unknown	48	unknown
Ta.1135.1.S1_at	CD938586	unknown	48	unknown	GO:0004365	glyceraldehyde-3-phosphate dehydrogenase
Ta.9009.1.A1_at	BQ162765	unknown	48	unknown
Ta.1922.1.S1_at	BQ166260	unknown	48	unknown	GO:0003746	elongation factor p
Ta.4606.1.A1_at	CA676349	unknown	48	unknown
Ta.4453.2.S1_x_at	CK211978	unknown	48	unknown
Ta.19536.1.S1_at	CA653140	unknown	48	unknown
Ta.19011.1.S1_at	CA645869	unknown	24	unknown
Ta.18466.1.S1_at	CA605892	unknown	24	unknown	GO:0005739	amino acid permease
Ta.1379.2.S1_x_at	BG907121	unknown	24	unknown
Ta.413.1.S1_at	BQ168395	unknown	24	unknown
Ta.24400.1.S1_at	CA626380	unknown	24	unknown
Ta.13831.1.S1_at	AL829021	unknown	24	unknown
TaAffx.72199.1.A1_at	CK205310	unknown	24	unknown
Ta.977.1.S1_a_at	CA642420	unknown	24	unknown
TaAffx.89166.2.S1_at	CA723788	unknown	24	unknown
Ta.28868.1.S1_at	CA619500	unknown	24	unknown
TaAffx.131916.5.S1_at	CD908200	unknown	24	unknown
Ta.13207.1.S1_x_at	BQ171758	unknown	24	unknown
Ta.16165.1.S1_at	CA601808	unknown	24	unknown
TaAffx.86707.2.S1_s_at	CA613140	unknown	24	unknown
Ta.1751.2.S1_x_at	CA611575	unknown	24	unknown
Ta.16474.1.S1_at	CA606914	unknown	24	unknown
Ta.23677.1.A1_at	BJ284210	unknown	24	unknown
Ta.1786.1.S1_at	BE445123	unknown	24	unknown
Ta.20117.1.S1_x_at	CA669153	unknown	24	unknown
Ta.8447.1.S1_x_at	CA669038	unknown	24	unknown	GO:0020037	7-ethoxycoumarin o-deethylase
Ta.21859.1.S1_at	CA705131	unknown	24	unknown
Ta.8582.2.S1_x_at	CA688352	unknown	24	unknown
Ta.1454.2.S1_at	BJ233383	unknown	24	unknown
Ta.4007.1.A1_at	BJ256729	unknown	24	unknown
Ta.16624.1.S1_at	CA609925	unknown	24	unknown
Ta.28104.1.S1_at	CA615172	unknown	24	unknown
Ta.10366.1.S1_at	BJ245066	unknown	24	unknown	GO:0016023	hypothetical protein SORBIDRAFT_03g032390 [Sorghum bicolor]
Ta.18483.1.S1_at	CA637670	unknown	24	unknown
TaAffx.59737.1.S1_at	CA596097	unknown	24	unknown
TaAffx.58971.1.S1_at	CA611106	unknown	24	unknown	GO:0016020	Os01g0340600 [Oryza sativa (japonica cultivar-group)]
Ta.9075.1.S1_at	BQ170302	unknown	24	unknown
Ta.25894.1.A1_at	CD454145	unknown	24	unknown
TaAffx.59304.1.A1_at	CA603808	unknown	24	unknown
Ta.5597.1.S1_at	BQ802441	unknown	24	unknown
TaAffx.91612.1.A1_at	BJ310733	unknown	24	unknown
TaAffx.108203.1.S1_at	CA690756	unknown	24	unknown
Ta.8315.1.A1_at	BQ161732	unknown	24	unknown
Ta.1579.1.A1_at	BQ904556	unknown	24	unknown
TaAffx.64782.1.A1_at	BJ276110	unknown	24	unknown
Ta.10164.1.S1_x_at	BJ234909	unknown	24	unknown	GO:0033528	homocysteine s-methyltransferase
Ta.8065.1.S1_at	BQ161218	unknown	24+48	unknown	GO:0009536	calcium homeostasis regulator chor1
Ta.23327.1.S1_at	CD862505	unknown	24+48	unknown
Ta.18276.2.A1_a_at	BG908610	unknown	24+48	unknown
Ta.19600.1.S1_at	CA653905	unknown	24+48	unknown
Ta.14903.1.S1_at	CA684248	unknown	24+48	unknown
TaAffx.31317.1.S1_at	BG905863	unknown	24+48	unknown	GO:0005739	Os05g0128100 [Oryza sativa (japonica cultivar-group)]
Ta.22615.1.S1_at	CA663737	unknown	24+48	unknown
Ta.5118.1.S1_s_at	CD866350	unknown	SZA	unknown
Ta.3150.1.A1_at	BJ285487	unknown	SZA	unknown
Ta.13821.1.S1_at	AL828352	unknown	SZA	unknown
Ta.3828.3.A1_x_at	BJ254343	unknown	SZA	unknown	GO:0016787	glucan endo- -beta-d-glucosidase
Ta.18723.2.S1_a_at	CA676141	unknown	SZA	unknown
Ta.28233.1.S1_at	CA599187	unknown	SZA	unknown
Ta.22957.1.S1_at	CA602464	unknown	SZA	unknown
TaAffx.64196.1.S1_at	BJ311284	unknown	SZA	unknown
TaAffx.56392.1.S1_at	CA652626	unknown	SZA	unknown
TaAffx.110700.1.S1_at	CA642068	unknown	SZA	unknown
Ta.1677.1.S1_at	BQ281548	unknown	SZA	unknown
Ta.5563.1.S1_at	CA643873	unknown	SZA	unknown
Ta.7053.1.S1_at	BJ314526	unknown	SZA	unknown
Ta.1800.1.S1_at	BE445382	unknown	SZA	unknown
Ta.5682.1.S1_at	BJ280941	unknown	SZA	unknown
TaAffx.31121.1.S1_at	CA619340	unknown	SZA	unknown	GO:0000325	calcium ion binding protein
Ta.13134.1.A1_at	BQ170823	unknown	SZA	unknown
TaAffx.112527.3.S1_s_at	CA640315	unknown	SZA	unknown
Ta.5118.3.S1_x_at	BJ265380	unknown	SZA	unknown
TaAffx.113344.2.S1_at	CA601857	unknown	SZA	unknown
TaAffx.86536.1.S1_at	CA606170	unknown	SZA	unknown
Ta.23297.1.S1_x_at	CA679030	unknown	SZA	unknown	GO:0032502	plant-specific domain tigr01589 family protein
TaAffx.93127.1.A1_at	BJ229712	unknown	SZA+48	unknown	GO:0016023	ac068654_23 retroelement
Ta.8653.1.S1_at	CA686527	unknown	SZA+24	unknown
TaAffx.111524.1.S1_at	CA608215	unknown	SZA+24	unknown
TaAffx.76125.1.S1_at	AJ611920	unknown	SZA+24	unknown
Ta.4006.1.A1_at	BJ251617	unknown	SZA+24	unknown
Ta.12012.1.S1_at	BQ171265	unknown	SZA+24	unknown
Ta.25572.1.S1_at	BJ286591	unknown	SZA+24	unknown
Ta.8632.1.S1_at	CK216375	Zea mays zinc finger homeodomain protein 1 (LOC100286181), mRNA	24	zinc proteins
Ta.27235.1.S1_s_at	BT009580	Triticum aestivum CHP-rich zinc finger protein (CHP) mRNA, complete cds	24	zinc proteins
Ta.19276.1.S1_a_at	CA605532	Zea mays zinc finger protein 7 (LOC100284539), mRNA	SZA	zinc proteins
