# Supplementary material for: Genes Upregulated in Winter Wheat (Triticum aestivum L.) during Mild Freezing and Subsequent Thawing Suggest Sequential Activation of Multiple Response Mechanisms
Source: PLoS One. 2015 Jul 14;10(7):e0133166. doi: 10.1371/journal.pone.0133166 (PMC4501828; doi:10.1371/journal.pone.0133166)
Supplement: S2 Table — (XLS) [file pone.0133166.s003.xls]

## Sheet: Over-represented GO terms
Table 1. Gene ontology (GO) terms significantly over-represented in wheat crown tissue cold-acclimated at +3° C for 4 wks and then exposed to -3°C for 24 h, then allowed to thaw at +3° C for 24 or 48 h
-3 C, 24 h				-3, 24h, then +3, 24 h				-3, 24h, then +3, 48 h
GO term	Aspect	p-value		GO term	Aspect	p-value		GO term	Aspect	p-value
intracellular GO:0005622	C	0.013		plastid stroma GO:0009532	C	0.092		cell wall GO:0005618	C	0.0092
cell GO:0005623	C	0.068		chloroplast stroma GO:0009570	C	0.063		plant-type vacuole membrane GO:0009705	C	0.083
cytoplasm GO:0005737	C	0.0017		extrinsic to membrane GO:0019898	C	0.069		external encapsulating structure GO:0030312	C	0.011
mitochondrial respiratory chain complex I GO:0005747	C	0.021		magnesium ion binding GO:0000287	F	0.057		6-phosphofructokinase activity GO:0003872	F	0.083
mitochondrial matrix GO:0005759	C	0.0034		3-beta-hydroxy-delta5-steroid dehydrogenase activity GO:0003854	F	0.023		NAD+ ADP-ribosyltransferase activity GO:0003950	F	0.01
ribosome GO:0005840	C	0.0082		beta-fructofuranosidase activity GO:0004564	F	0.0036		carbonate dehydratase activity GO:0004089	F	0.011
protein serine/threonine phosphatase complex GO:0008287	C	0.07		pyruvate decarboxylase activity GO:0004737	F	0.023		cysteine-type endopeptidase activity GO:0004197	F	0.087
small ribosomal subunit GO:0015935	C	0.0077		isovaleryl-CoA dehydrogenase activity GO:0008470	F	0.0017		glutamate decarboxylase activity GO:0004351	F	0.0079
organelle subcompartment GO:0031984	C	0.0056		steroid dehydrogenase activity GO:0016229	F	0.05		glutathione transferase activity GO:0004364	F	0.019
ribosomal subunit GO:0033279	C	0.03		transferase activity, transferring glycosyl groups GO:0016757	F	0.064		hexokinase activity GO:0004396	F	0.05
thylakoid membrane GO:0042651	C	0.0013		transferase activity, transferring hexosyl groups GO:0016758	F	0.014		lactate dehydrogenase activity GO:0004457	F	0.01
organelle GO:0043226	C	0.0063		xyloglucan:xyloglucosyl transferase activity GO:0016762	F	0.0021		L-lactate dehydrogenase activity GO:0004459	F	0.01
membrane-bounded organelle GO:0043227	C	0.0017		thiamin pyrophosphate binding GO:0030976	F	0.041		lactoylglutathione lyase activity GO:0004462	F	0.077
non-membrane-bounded organelle GO:0043228	C	0.025		steroid dehydrogenase activity, acting on the CH-OH group of donors, NAD or NADP as acceptor GO:0033764	F	0.034		prephenate dehydratase activity GO:0004664	F	0.036
intracellular organelle GO:0043229	C	0.0062		cellular response to starvation GO:0009267	P	0.099		ribokinase activity GO:0004747	F	0.045
intracellular membrane-bounded organelle GO:0043231	C	0.0016		response to lithium ion GO:0010226	P	0.0058		structural constituent of cytoskeleton GO:0005200	F	0.1
intracellular non-membrane-bounded organelle GO:0043232	C	0.025		cell wall polysaccharide metabolic process GO:0010383	P	0.083		amine transmembrane transporter activity GO:0005275	F	0.016
organelle lumen GO:0043233	C	0.006		hemicellulose metabolic process GO:0010410	P	0.078		oxygen transporter activity GO:0005344	F	0.0039
organelle part GO:0044422	C	0.049		xylan metabolic process GO:0045491	P	0.078		S-methyltransferase activity GO:0008172	F	0.083
intracellular part GO:0044424	C	0.009		xylan catabolic process GO:0045493	P	0.073		ferric iron binding GO:0008199	F	0.02
mitochondrial part GO:0044429	C	0.015		carbohydrate phosphorylation GO:0046835	P	0.017		phosphatidylethanolamine binding GO:0008429	F	0.01
thylakoid part GO:0044436	C	0.00085		inositol and derivative phosphorylation GO:0046853	P	0.0042		fructokinase activity GO:0008865	F	0.031
cytoplasmic part GO:0044444	C	0.0024						homocysteine S-methyltransferase activity GO:0008898	F	0.01
intracellular organelle part GO:0044446	C	0.048						potassium ion transmembrane transporter activity GO:0015079	F	0.077
nuclear chromosome part GO:0044454	C	0.06						amino acid transmembrane transporter activity GO:0015171	F	0.089
mitochondrial membrane part GO:0044455	C	0.042						methylammonium transmembrane transporter activity GO:0015200	F	0.0039
respiratory chain complex IV GO:0045277	C	0.042						cinnamoyl-CoA reductase activity GO:0016621	F	0.05
plastid thylakoid membrane GO:0055035	C	0.0023						transferase activity, transferring alkyl or aryl (other than methyl) groups GO:0016765	F	0.069
respiratory chain GO:0070469	C	0.026						lyase activity GO:0016829	F	0.0024
nucleic acid binding GO:0003676	F	0.00053						carbohydrate kinase activity GO:0019200	F	0.055
RNA binding GO:0003723	F	0.081						heme binding GO:0020037	F	0.022
structural constituent of ribosome GO:0003735	F	0.076						pectinesterase activity GO:0030599	F	0.077
pepsin A activity GO:0004194	F	0.056						ion binding GO:0043167	F	0.0022
calcium ion binding GO:0005509	F	0.0058						cation binding GO:0043169	F	0.0021
phospholipid binding GO:0005543	F	0.1						metal ion binding GO:0046872	F	0.0021
transferase activity, transferring phosphorus-containing groups GO:0016772	F	0.062						tetrapyrrole binding GO:0046906	F	0.038
nucleotidyltransferase activity GO:0016779	F	0.092						transition metal ion binding GO:0046914	F	0.054
acid-ammonia (or amide) ligase activity GO:0016880	F	0.00014						ammonia transmembrane transporter activity GO:0051739	F	0.0057
NADP or NADPH binding GO:0050661	F	0.1						response to superoxide GO:0000303	P	0.01
embryonic development via the syncytial blastoderm GO:0001700	P	0.0029						response to oxygen radical GO:0000305	P	0.016
mitochondrial electron transport, cytochrome c to oxygen GO:0006123	P	0.038						D-ribose metabolic process GO:0006014	P	0.04
DNA topological change GO:0006265	P	0.089						organic acid metabolic process GO:0006082	P	0.091
transcription GO:0006350	P	0.023						tricarboxylic acid cycle intermediate metabolic process GO:0006100	P	0.083
L-phenylalanine metabolic process GO:0006558	P	0.011						glutamate metabolic process GO:0006536	P	0.087
cellular aromatic compound metabolic process GO:0006725	P	0.042						cellular amino acid derivative metabolic process GO:0006575	P	0.0017
hydrogen transport GO:0006818	P	0.027						fatty acid metabolic process GO:0006631	P	0.034
imaginal disc development GO:0007444	P	0.0059						cuticle hydrocarbon biosynthetic process GO:0006723	P	0.0039
biosynthetic process GO:0009058	P	0.097						oxidoreduction coenzyme metabolic process GO:0006733	P	0.046
macromolecule biosynthetic process GO:0009059	P	0.084						sulfur metabolic process GO:0006790	P	0.048
amine catabolic process GO:0009310	P	0.074						glutathione conjugation reaction GO:0006803	P	0.083
phenylpropanoid metabolic process GO:0009698	P	0.0045						oligopeptide transport GO:0006857	P	0.00027
response to salicylic acid stimulus GO:0009751	P	0.048						purine transport GO:0006863	P	0.02
defense response, incompatible interaction GO:0009814	P	0.026						response to stress GO:0006950	P	0.064
alkaloid metabolic process GO:0009820	P	0.092						gamete generation GO:0007276	P	0.077
alkaloid biosynthetic process GO:0009821	P	0.00017						methionine biosynthetic process GO:0009086	P	0.083
salicylic acid mediated signaling pathway GO:0009863	P	0.06						nitrogen fixation GO:0009399	P	0.023
monovalent inorganic cation transport GO:0015672	P	0.093						detection of external stimulus GO:0009581	P	0.089
photosynthesis GO:0015979	P	0.0032						response to light intensity GO:0009642	P	0.013
energy derivation by oxidation of organic compounds GO:0015980	P	0.0067						plant-type cell wall organization GO:0009664	P	0.02
proton transport GO:0015992	P	0.025						gibberellin metabolic process GO:0009685	P	0.055
aromatic compound catabolic process GO:0019439	P	0.00024						phenylpropanoid biosynthetic process GO:0009699	P	0.085
ribonucleoprotein complex biogenesis GO:0022613	P	0.027						response to endogenous stimulus GO:0009719	P	0.071
electron transport chain GO:0022900	P	0.00032						response to gibberellin stimulus GO:0009739	P	0.016
respiratory electron transport chain GO:0022904	P	0.0002						response to brassinosteroid stimulus GO:0009741	P	0.011
RNA biosynthetic process GO:0032774	P	0.072						brassinosteroid mediated signaling pathway GO:0009742	P	0.02
ribosome biogenesis GO:0042254	P	0.024						response to jasmonic acid stimulus GO:0009753	P	0.05
mitochondrial ATP synthesis coupled electron transport GO:0042775	P	0.00012						flavonoid metabolic process GO:0009812	P	0.05
cellular respiration GO:0045333	P	0.011						flavonoid biosynthetic process GO:0009813	P	0.048
								wax biosynthetic process GO:0010025	P	0.0029
								response to inorganic substance GO:0010035	P	0.037
								root epidermal cell differentiation GO:0010053	P	0.071
								trichoblast differentiation GO:0010054	P	0.055
								wax metabolic process GO:0010166	P	0.0029
								inflorescence development GO:0010229	P	0.055
								gas transport GO:0015669	P	0.01
								oxygen transport GO:0015671	P	0.01
								acidic amino acid transport GO:0015800	P	0.01
								peptide transport GO:0015833	P	0.00027
								amine transport GO:0015837	P	0.032
								methylammonium transport GO:0015843	P	0.0039
								nucleobase transport GO:0015851	P	0.027
								organic acid biosynthetic process GO:0016053	P	0.027
								diterpenoid metabolic process GO:0016101	P	0.083
								peptidyl-proline modification GO:0018208	P	0.013
								peptidyl-proline hydroxylation to 4-hydroxy-L-proline GO:0018401	P	0.013
								reductive pentose-phosphate cycle GO:0019253	P	0.046
								4-hydroxyproline metabolic process GO:0019471	P	0.013
								peptidyl-proline hydroxylation GO:0019511	P	0.013
								taurine metabolic process GO:0019530	P	0.02
								photosynthesis, dark reaction GO:0019685	P	0.061
								secondary metabolic process GO:0019748	P	0.0099
								carboxylic acid metabolic process GO:0019752	P	0.089
								sexual reproduction GO:0019953	P	0.016
								metal ion transport GO:0030001	P	0.016
								multicellular organism reproduction GO:0032504	P	0.023
								monocarboxylic acid metabolic process GO:0032787	P	0.01
								regulation of development, heterochronic GO:0040034	P	0.083
								nitrate metabolic process GO:0042126	P	0.016
								nitrate assimilation GO:0042128	P	0.016
								cellular ketone metabolic process GO:0042180	P	0.039
								cuticle development GO:0042335	P	0.031
								cellular amino acid derivative biosynthetic process GO:0042398	P	0.075
								cell wall modification GO:0042545	P	0.05
								steroid hormone mediated signaling pathway GO:0043401	P	0.02
								oxoacid metabolic process GO:0043436	P	0.089
								cellular amide metabolic process GO:0043603	P	0.093
								carboxylic acid biosynthetic process GO:0046394	P	0.027
								male gamete generation GO:0048232	P	0.055
								pollen sperm cell differentiation GO:0048235	P	0.0057
								cell maturation GO:0048469	P	0.045
								regulation of timing of meristematic phase transition GO:0048506	P	0.071
								regulation of timing of transition from vegetative to reproductive phase GO:0048510	P	0.066
								response to steroid hormone stimulus GO:0048545	P	0.031
								developmental cell growth GO:0048588	P	0.04
								reproductive process in a multicellular organism GO:0048609	P	0.023
								trichoblast maturation GO:0048764	P	0.031
								root hair cell differentiation GO:0048765	P	0.031
								root hair elongation GO:0048767	P	0.013
								response to stimulus GO:0050896	P	0.031
Aspect: The single letter initial of the ontology to which the GO term belongs. F = Molecular Function, P = Biological Process, C = Cellular Component.
